# Supplementary material for: Introducing an integrated maternity care pathway for women with a history of small-for-gestational-age: Evaluation of its effect on care process and clinical outcomes
Source: PLoS One. 2026 Jan 28;21(1):e0341071. doi: 10.1371/journal.pone.0341071 (PMC12851471; doi:10.1371/journal.pone.0341071)
Supplement: S1 File — (XLSX) [file pone.0341071.s001.xlsx]

## Sheet: 250920_anonimised_dataset_PLOS_
Selection	Midwifery_practices	Year	Category	SGA_in_obstetric history	Multiple_pregnancy	SGA_current_pregnancy	Maternal_age	Maternal_BMI	Etnicity	Deprived_neighbourhood	Smoking	Hypertension	PIH	PE	HDP	DiabetesMellitus	Gestational_diabetes_mellitus	Prenatal_Visit_midwife	Prenatal_Visit_Gynaecology	Aspirin_use	Beginning_childbirth_1	Beginning_childbirth_2	Beginning_childbirth_1or2	Mode_of_delivery	caesarean_section	Primary_CS	Secondary__CS	Vacuum_delivery	Meconium	APGAR_score	Low_pH_UMB	PEDIATRIC_involvement	Neonatal_death	Filter
1	1	2020	2	1	-1	0	2	1	0	0	-100	0	0	0	0	0	0	7	2	0	1	0	1	2	1	1	0	0	0	0	0	0	0	0
0	1	2018	2	0	1	0	2	-1	-1	0	-100	0	0	0	0	0	0	-100	-100	-1	1	0	1	2	1	1	0	0	0	0	0	1	0	0
1	1	2018	2	0	0	0	2	-1	-1	0	-100	0	0	0	0	0	0	4	0	-1	1	0	1	0	0	0	0	0	0	0	0	0	0	0
0	1	2018	2	0	0	0	2	-1	-1	0	-100	0	0	0	0	0	0	-100	-100	-1	1	0	1	1	0	0	0	1	1	0	0	1	0	0
1	1	2020	2	0	-1	0	2	-1	-1	0	-100	0	0	0	0	0	0	0	0	-1	1	0	1	0	0	0	0	0	0	0	0	0	0	0
1	0	2020	2	0	0	0	3	0	0	0	0	0	0	0	0	0	0	8	5	0	1	0	1	2	1	0	0	0	0	0	0	0	0	0
1	1	2020	2	0	0	0	2	1	0	0	0	0	0	0	0	0	0	9	2	-1	1	0	1	0	0	0	0	0	0	0	0	0	0	0
1	1	2021	2	1	0	0	3	0	0	0	0	0	0	0	0	0	1	10	4	-1	1	0	1	0	0	0	0	0	0	0	0	0	0	0
1	1	2021	2	1	0	0	3	0	0	0	0	0	0	0	0	0	0	16	5	1	1	0	1	0	0	0	0	0	0	0	0	0	0	0
1	1	2021	2	1	0	0	2	0	0	0	0	0	0	0	0	0	0	10	2	1	1	0	1	0	0	0	0	0	0	0	0	0	0	0
1	1	2019	2	0	0	0	1	1	0	0	0	0	0	0	0	0	0	11	0	-1	1	0	1	0	0	0	0	0	0	0	0	0	0	0
1	1	2020	2	0	0	0	2	2	-1	0	-100	0	0	0	0	0	1	4	0	-1	1	0	1	0	0	0	0	0	1	0	0	0	0	0
1	0	2019	2	0	0	0	2	0	0	0	-100	0	0	0	0	0	0	10	3	-1	1	0	1	0	0	0	0	0	0	0	0	0	0	0
1	0	2021	2	0	0	0	2	0	0	0	-100	0	0	0	0	0	0	3	1	0	1	0	1	0	0	0	0	0	0	0	0	0	0	0
1	1	2020	2	0	0	0	2	0	0	0	0	0	0	0	0	0	0	9	0	0	1	0	1	0	0	0	0	0	0	0	0	0	0	0
1	1	2019	2	0	0	0	2	0	0	0	0	0	0	0	0	0	0	15	2	-1	1	0	1	0	0	0	0	0	0	0	0	0	0	0
1	1	2019	2	0	0	0	2	0	0	0	-100	0	0	0	0	0	0	9	2	0	1	0	1	0	0	0	0	0	0	0	0	0	0	0
1	1	2019	2	0	0	0	2	0	0	0	0	0	0	0	0	0	0	14	0	-1	1	0	1	0	0	0	0	0	0	0	0	0	0	0
1	1	2021	2	0	0	0	3	0	0	0	0	0	0	0	0	0	0	13	0	-1	1	0	1	0	0	0	0	0	0	0	0	0	0	0
1	1	2018	2	0	0	0	2	0	0	0	0	0	0	0	0	0	0	12	0	0	1	0	1	0	0	0	0	0	0	0	0	0	0	0
1	1	2020	2	0	0	0	2	0	0	0	0	0	0	0	0	0	0	8	0	-1	1	0	1	0	0	0	0	0	0	0	0	0	0	0
1	1	2020	2	0	0	0	2	2	1	0	0	0	0	0	0	0	0	8	3	0	1	0	1	0	0	0	0	0	0	0	0	0	0	0
1	1	2020	2	0	0	0	2	0	0	1	0	0	0	0	0	0	0	8	1	-1	1	0	1	0	0	0	0	0	0	0	0	0	0	0
1	1	2019	2	0	0	0	2	0	0	0	0	0	0	0	0	0	0	13	0	-1	1	0	1	0	0	0	0	0	0	0	0	0	0	0
1	1	2020	2	0	0	0	3	0	0	0	0	0	0	0	0	0	0	13	1	0	1	0	1	0	0	0	0	0	0	0	0	0	0	0
1	1	2021	2	0	0	0	2	0	0	0	0	0	0	0	0	0	0	10	1	-1	1	0	1	0	0	0	0	0	0	0	0	0	0	0
1	1	2020	2	0	0	0	2	0	0	0	0	0	0	0	0	0	0	9	1	-1	1	0	1	0	0	0	0	0	0	0	0	0	0	0
1	1	2019	2	0	0	0	2	0	0	0	0	0	0	0	0	0	0	12	1	0	1	0	1	0	0	0	0	0	0	0	0	0	0	0
1	1	2021	2	0	0	0	3	1	0	0	0	0	0	0	0	0	0	13	0	-1	1	0	1	0	0	0	0	0	1	0	0	0	0	0
1	1	2021	2	0	0	0	2	2	0	0	0	0	0	0	0	0	0	2	13	0	1	0	1	0	0	0	0	0	0	0	0	0	0	0
1	1	2020	2	1	0	0	2	0	1	1	-100	0	0	0	0	0	0	11	1	1	1	0	1	0	0	0	0	0	0	0	0	0	0	1
1	1	2021	2	0	0	0	2	0	0	0	0	0	0	0	0	0	0	13	0	0	1	0	1	0	0	0	0	0	0	0	0	0	0	0
1	1	2021	2	0	0	0	2	1	1	0	0	0	0	0	0	0	1	8	1	-1	1	0	1	0	0	0	0	0	0	0	0	0	0	0
1	1	2019	2	0	0	0	2	0	0	0	0	0	0	0	0	0	0	11	0	-1	1	0	1	0	0	0	0	0	0	0	0	0	0	0
1	1	2019	2	0	0	0	3	1	0	0	0	0	0	0	0	0	1	10	4	0	1	0	1	0	0	0	0	0	0	0	0	0	0	0
1	1	2020	2	0	0	0	2	0	0	0	0	0	0	0	0	0	0	10	0	-1	1	0	1	0	0	0	0	0	0	0	0	0	0	0
1	1	2020	2	0	0	0	2	1	0	0	0	0	0	0	0	0	0	9	0	0	1	0	1	0	0	0	0	0	0	0	0	0	0	0
1	1	2019	2	0	0	0	3	0	0	0	-100	0	0	0	0	0	0	11	0	-1	1	0	1	0	0	0	0	0	0	0	0	0	0	0
1	1	2021	2	0	0	0	2	0	0	0	0	0	0	0	0	0	0	12	0	-1	1	0	1	0	0	0	0	0	0	0	0	1	0	0
1	1	2019	2	0	0	0	2	1	0	0	0	0	0	0	0	0	0	13	0	-1	1	0	1	0	0	0	0	0	0	0	0	0	0	0
1	1	2021	2	0	0	0	3	2	0	0	0	0	0	0	0	0	0	18	0	0	1	0	1	0	0	0	0	0	0	0	0	0	0	0
1	1	2021	2	0	0	0	1	-1	0	0	-100	0	1	0	1	0	0	4	0	-1	1	0	1	0	0	0	0	0	0	0	0	0	0	0
1	1	2020	2	0	0	0	3	0	1	0	-100	0	0	0	0	0	0	4	0	0	1	0	1	0	0	0	0	0	0	0	0	0	0	0
1	1	2020	2	0	0	0	2	0	0	0	0	0	0	0	0	0	0	10	2	0	1	0	1	0	0	0	0	0	0	0	0	0	0	0
1	1	2020	2	0	0	0	2	0	0	0	0	0	0	0	0	0	0	13	0	-1	1	0	1	0	0	0	0	0	0	0	0	0	0	0
1	1	2020	2	0	0	0	2	0	0	0	0	0	0	0	0	0	0	5	1	-1	1	0	1	0	0	0	0	0	0	0	0	0	0	0
1	1	2021	2	0	0	0	2	0	1	0	0	0	0	0	0	0	0	15	1	-1	1	0	1	0	0	0	0	0	0	0	0	0	0	0
1	1	2019	2	0	0	0	3	0	0	0	0	0	0	0	0	0	0	13	1	0	1	0	1	0	0	0	0	0	0	0	0	0	0	0
1	1	2021	2	0	0	0	3	0	0	0	0	0	0	0	0	0	0	10	0	-1	1	0	1	0	0	0	0	0	0	0	0	0	0	0
1	1	2019	2	0	0	0	2	0	0	0	-100	0	0	0	0	0	0	13	0	-1	1	0	1	0	0	0	0	0	1	0	0	0	0	0
1	1	2020	2	0	0	0	2	0	0	0	0	0	0	0	0	0	0	10	1	-1	1	0	1	0	0	0	0	0	0	0	0	0	0	0
1	1	2021	2	0	0	0	2	0	0	0	0	0	1	0	1	0	0	10	2	-1	1	0	1	0	0	0	0	0	0	0	0	0	0	0
1	1	2020	2	0	0	0	2	0	0	0	0	0	0	0	0	0	0	8	0	0	1	0	1	0	0	0	0	0	0	0	0	0	0	0
1	1	2020	2	0	0	0	2	1	0	0	0	0	0	0	0	0	0	15	0	-1	1	0	1	0	0	0	0	0	0	0	0	0	0	0
1	1	2019	2	0	0	0	2	0	1	0	1	0	0	0	0	0	0	9	0	0	1	0	1	0	0	0	0	0	0	0	0	0	0	0
1	1	2021	2	0	0	0	3	0	0	0	-100	0	0	0	0	0	0	3	7	-1	1	0	1	0	0	0	0	0	0	0	0	0	0	0
1	1	2019	2	0	0	0	2	0	0	0	0	0	0	0	0	0	0	14	1	0	1	0	1	0	0	0	0	0	0	0	0	0	0	0
1	1	2020	2	0	0	0	2	0	0	0	0	0	0	0	0	0	0	6	0	0	1	0	1	0	0	0	0	0	0	0	0	0	0	0
1	1	2018	2	0	0	0	2	0	0	0	0	0	0	0	0	0	0	11	0	-1	1	0	1	0	0	0	0	0	0	0	0	0	0	0
1	1	2019	2	0	0	0	2	3	0	0	0	0	0	0	0	0	1	14	1	0	1	0	1	0	0	0	0	0	0	0	0	0	0	0
1	1	2019	2	0	0	0	2	0	0	0	0	0	0	0	0	0	0	12	4	0	1	0	1	0	0	0	0	0	0	0	0	0	0	0
1	1	2019	2	0	0	0	3	0	0	0	0	0	0	0	0	0	0	13	2	0	1	0	1	0	0	0	0	0	1	0	0	0	0	0
1	1	2019	2	0	0	0	2	0	0	0	0	0	0	0	0	0	0	11	0	-1	1	0	1	0	0	0	0	0	0	0	0	0	0	0
1	1	2020	2	0	0	0	2	0	0	0	0	0	0	0	0	0	0	13	2	0	1	0	1	0	0	0	0	0	1	0	0	1	0	0
1	1	2021	2	0	0	0	2	0	0	0	0	0	0	0	0	0	0	11	3	-1	1	0	1	0	0	0	0	0	0	0	0	0	0	0
1	1	2020	2	0	0	0	2	0	0	0	0	0	0	0	0	0	0	21	0	-1	1	0	1	0	0	0	0	0	0	0	0	0	0	0
1	1	2020	2	0	0	0	2	0	0	0	-100	0	0	0	0	0	0	5	0	-1	1	0	1	0	0	0	0	0	0	0	0	0	0	0
1	1	2021	2	0	0	0	2	0	0	0	-100	0	0	0	0	0	0	11	0	-1	1	0	1	0	0	0	0	0	0	0	0	0	0	0
1	1	2021	2	0	0	0	2	1	0	0	0	0	0	0	0	0	1	17	0	-1	1	0	1	0	0	0	0	0	0	0	0	0	0	0
1	1	2020	2	0	0	0	2	0	0	0	0	0	0	0	0	0	0	12	2	1	1	0	1	0	0	0	0	0	1	0	0	1	0	0
1	1	2019	2	0	0	0	2	0	0	0	-100	0	0	0	0	0	0	12	0	0	1	0	1	0	0	0	0	0	0	0	0	0	0	0
1	1	2019	2	0	0	0	3	0	0	0	0	0	0	0	0	0	0	13	0	-1	1	0	1	0	0	0	0	0	0	0	0	0	0	0
1	1	2021	2	0	0	0	3	0	0	0	0	0	0	0	0	0	0	14	1	-1	1	0	1	0	0	0	0	0	0	0	0	0	0	0
1	1	2020	2	0	0	0	3	1	-1	0	0	0	0	0	0	0	0	11	3	0	1	0	1	0	0	0	0	0	1	0	0	0	0	0
1	1	2020	2	0	0	0	2	0	0	1	0	0	0	0	0	0	0	20	3	0	1	0	1	0	0	0	0	0	0	0	0	0	0	0
1	1	2019	2	1	0	0	3	1	1	0	0	0	0	0	0	0	0	6	0	-1	1	0	1	0	0	0	0	0	0	0	0	0	0	1
1	1	2020	2	0	0	0	2	0	0	0	0	0	0	0	0	0	1	7	0	0	1	0	1	0	0	0	0	0	0	0	0	0	0	0
1	1	2020	2	0	0	0	2	0	0	0	0	0	0	0	0	0	0	14	1	-1	1	0	1	0	0	0	0	0	1	0	0	0	0	0
1	1	2020	2	1	0	0	3	0	0	0	0	0	0	0	0	0	1	8	6	-1	1	0	1	0	0	0	0	0	0	0	0	0	0	1
1	1	2020	2	0	0	0	2	0	0	0	-100	0	0	0	0	0	0	9	2	-1	1	0	1	0	0	0	0	0	0	0	0	0	0	0
1	1	2019	2	0	0	0	2	1	0	0	0	0	0	0	0	0	0	11	0	-1	1	0	1	0	0	0	0	0	0	0	0	0	0	0
1	1	2020	2	0	0	0	2	0	0	0	0	0	0	0	0	0	0	14	1	-1	1	0	1	0	0	0	0	0	0	0	0	0	0	0
1	1	2019	2	0	0	0	2	1	0	1	0	0	0	0	0	0	0	11	0	-1	1	0	1	0	0	0	0	0	0	0	0	0	0	0
1	1	2020	2	0	0	0	2	0	0	0	0	0	0	0	0	0	0	13	1	0	1	0	1	0	0	0	0	0	0	0	0	0	0	0
1	1	2020	2	0	0	0	2	2	0	0	0	0	0	0	0	0	1	11	0	-1	1	0	1	0	0	0	0	0	0	0	0	0	0	0
1	1	2019	2	0	0	0	2	0	0	0	0	0	0	0	0	0	0	9	0	-1	1	0	1	0	0	0	0	0	0	0	0	0	0	0
1	1	2020	2	0	0	0	2	0	0	0	0	0	0	0	0	0	0	11	1	0	1	0	1	0	0	0	0	0	0	0	0	0	0	0
1	1	2018	2	0	0	0	2	0	0	0	0	0	0	0	0	0	0	12	0	-1	1	0	1	0	0	0	0	0	0	0	0	0	0	0
1	1	2021	2	0	0	0	2	1	0	0	0	0	0	0	0	0	0	5	3	-1	1	0	1	0	0	0	0	0	1	0	0	0	0	0
1	1	2019	2	1	0	0	2	1	1	1	0	0	0	0	0	0	0	12	0	-1	1	0	1	0	0	0	0	0	0	0	0	0	0	1
1	1	2019	2	0	0	0	2	0	1	0	0	0	0	0	0	0	0	5	1	0	1	0	1	0	0	0	0	0	0	0	0	0	0	0
1	1	2019	2	1	0	0	2	1	1	1	-100	0	0	0	0	0	0	11	5	1	1	0	1	0	0	0	0	0	0	0	0	0	0	1
1	1	2021	2	0	0	0	3	0	0	1	1	0	0	0	0	0	0	9	5	1	1	0	1	0	0	0	0	0	0	0	0	1	0	0
1	1	2019	2	0	0	0	2	1	1	1	-100	0	0	0	0	0	0	10	5	0	1	0	1	0	0	0	0	0	0	0	0	0	0	0
1	1	2019	2	0	0	0	2	1	0	0	0	0	0	0	0	0	0	14	0	0	1	0	1	0	0	0	0	0	0	0	0	0	0	0
1	1	2021	2	0	0	0	2	0	0	0	0	0	0	0	0	0	0	13	0	-1	1	0	1	0	0	0	0	0	0	0	0	0	0	0
1	1	2021	2	0	0	0	3	1	1	0	0	0	0	0	0	0	1	13	1	-1	1	0	1	0	0	0	0	0	0	0	0	0	0	0
1	1	2019	2	0	0	0	2	0	0	0	0	0	0	0	0	0	0	9	0	-1	1	0	1	0	0	0	0	0	0	0	0	0	0	0
1	1	2021	2	0	0	0	2	1	1	0	0	0	0	0	0	0	0	9	0	-1	1	0	1	0	0	0	0	0	0	0	0	0	0	0
1	1	2019	2	0	0	0	3	0	0	0	0	0	0	0	0	0	0	11	0	-1	1	0	1	0	0	0	0	0	0	0	0	0	0	0
1	1	2019	2	0	0	0	2	0	0	0	1	0	0	0	0	0	0	15	4	0	1	0	1	0	0	0	0	0	0	0	0	1	0	0
1	1	2021	2	0	0	0	2	0	0	0	0	0	0	0	0	0	0	9	1	0	1	0	1	0	0	0	0	0	0	0	0	0	0	0
1	1	2019	2	0	0	0	2	1	0	0	-100	0	0	0	0	0	0	12	1	-1	1	0	1	0	0	0	0	0	1	0	0	0	0	0
1	1	2021	2	0	0	0	2	0	0	0	0	0	0	0	0	0	0	15	1	-1	1	0	1	0	0	0	0	0	0	0	0	0	0	0
1	1	2020	2	0	0	0	2	0	0	0	0	0	0	0	0	0	0	6	1	-1	1	0	1	0	0	0	0	0	0	0	0	0	0	0
1	1	2019	2	0	0	0	2	0	0	0	0	0	0	0	0	0	0	9	0	-1	1	0	1	0	0	0	0	0	0	0	0	0	0	0
1	1	2020	2	0	0	0	2	0	0	0	0	0	0	0	0	0	0	14	0	-1	1	0	1	0	0	0	0	0	0	0	0	1	0	0
1	1	2019	2	0	0	0	2	0	0	0	0	0	0	0	0	0	0	14	0	-1	1	0	1	0	0	0	0	0	0	0	0	0	0	0
1	1	2020	2	0	0	0	2	0	0	0	0	0	0	0	0	0	1	14	0	-1	1	0	1	0	0	0	0	0	0	0	0	0	0	0
1	1	2019	2	0	0	0	2	0	0	0	0	0	0	0	0	0	0	14	4	0	1	0	1	0	0	0	0	0	0	0	0	0	0	0
1	1	2020	2	0	0	0	2	0	0	0	0	0	0	0	0	0	0	11	2	0	1	0	1	0	0	0	0	0	0	0	0	0	0	0
1	1	2019	2	0	0	0	2	0	0	0	0	0	0	0	0	0	0	14	0	-1	1	0	1	0	0	0	0	0	0	0	0	0	0	0
1	1	2021	2	0	0	0	2	0	0	0	0	0	0	0	0	0	0	14	1	0	1	0	1	0	0	0	0	0	0	0	0	1	0	0
1	1	2020	2	0	0	0	3	0	1	0	0	0	0	0	0	0	0	7	8	1	1	0	1	0	0	0	0	0	0	0	0	0	0	0
1	1	2021	2	0	0	0	3	0	0	0	0	0	0	0	0	0	0	6	0	-1	1	0	1	0	0	0	0	0	0	0	0	0	0	0
1	1	2021	2	0	0	0	2	0	0	0	0	0	0	0	0	0	0	12	0	0	1	0	1	0	0	0	0	0	0	0	0	0	0	0
1	1	2019	2	0	0	0	2	0	0	0	-100	0	0	0	0	0	0	8	1	-1	1	0	1	0	0	0	0	0	0	0	0	0	0	0
1	1	2019	2	0	0	0	2	0	1	0	-100	0	0	0	0	0	0	9	4	0	1	0	1	0	0	0	0	0	0	0	0	0	0	0
1	1	2020	2	0	0	0	2	1	1	1	0	0	0	0	0	0	0	7	0	-1	1	0	1	0	0	0	0	0	0	0	0	0	0	0
1	1	2020	2	0	0	0	2	0	0	0	-100	0	0	0	0	0	0	21	2	-1	1	0	1	0	0	0	0	0	0	0	0	0	0	0
1	1	2018	2	0	0	0	2	0	0	0	0	0	0	0	0	0	0	15	1	-1	1	0	1	0	0	0	0	0	0	0	0	0	0	0
1	1	2021	2	0	0	0	3	1	0	0	-100	0	0	0	0	0	0	3	1	-1	1	0	1	0	0	0	0	0	0	0	0	1	0	0
1	1	2020	2	0	0	0	2	0	0	0	0	0	0	0	0	0	0	9	0	-1	1	0	1	0	0	0	0	0	0	0	0	0	0	0
1	1	2021	2	0	0	0	2	1	1	0	0	0	0	0	0	0	1	15	1	-1	1	0	1	0	0	0	0	0	1	0	0	0	0	0
1	1	2021	2	0	0	0	2	0	0	0	-100	0	0	0	0	0	0	10	4	-1	1	0	1	0	0	0	0	0	0	0	0	0	0	0
1	1	2021	2	0	0	0	2	0	0	0	0	0	0	0	0	0	0	13	1	-1	1	0	1	0	0	0	0	0	0	0	0	0	0	0
1	1	2018	2	0	0	0	3	0	0	0	0	0	0	0	0	0	0	11	0	-1	1	0	1	0	0	0	0	0	0	0	0	0	0	0
1	1	2020	2	0	0	0	2	0	0	0	0	0	0	0	0	0	0	14	0	-1	1	0	1	0	0	0	0	0	0	0	0	0	0	0
1	1	2020	2	0	0	0	2	0	0	0	0	0	0	0	0	0	0	13	4	0	1	0	1	0	0	0	0	0	0	0	0	1	0	0
1	1	2020	2	0	0	0	2	0	0	0	0	0	0	0	0	0	0	13	0	0	1	0	1	0	0	0	0	0	0	0	0	0	0	0
1	1	2019	2	0	0	0	3	2	0	0	1	0	0	0	0	0	0	16	2	-1	1	0	1	0	0	0	0	0	0	0	0	0	0	0
1	1	2019	2	0	0	0	2	0	0	0	0	0	0	0	0	0	0	14	0	-1	1	0	1	0	0	0	0	0	0	0	0	0	0	0
1	1	2021	2	0	0	0	2	0	0	0	0	0	0	0	0	0	0	17	0	-1	1	0	1	0	0	0	0	0	0	0	0	0	0	0
1	1	2020	2	0	0	0	3	1	0	0	0	0	0	0	0	0	0	9	0	0	1	0	1	0	0	0	0	0	0	0	0	0	0	0
1	1	2019	2	0	0	0	2	1	1	0	-100	0	0	0	0	0	0	13	1	0	1	0	1	0	0	0	0	0	0	0	0	0	0	0
1	1	2021	2	0	0	0	2	1	0	0	0	0	1	0	1	0	0	12	0	-1	1	0	1	0	0	0	0	0	0	0	0	1	0	0
1	1	2020	2	0	0	0	2	0	1	0	1	0	0	0	0	0	0	10	0	0	1	0	1	0	0	0	0	0	0	0	0	0	0	0
1	1	2021	2	0	0	0	2	2	0	0	0	0	0	0	0	0	0	12	3	0	1	0	1	0	0	0	0	0	0	0	0	0	0	0
1	1	2020	2	0	0	0	2	0	1	0	-100	0	0	0	0	0	1	10	2	-1	1	0	1	0	0	0	0	0	0	0	0	1	0	0
1	1	2021	2	0	0	0	2	0	0	0	0	0	0	0	0	0	0	13	0	-1	1	0	1	0	0	0	0	0	0	0	0	0	0	0
1	1	2021	2	0	0	0	2	0	0	0	0	0	0	0	0	0	0	10	0	-1	1	0	1	0	0	0	0	0	0	0	0	0	0	0
1	1	2019	2	0	0	0	2	0	0	0	0	0	0	0	0	0	0	0	1	0	1	0	1	0	0	0	0	0	0	0	0	0	0	0
1	1	2019	2	0	0	0	3	0	0	0	0	0	0	0	0	0	0	14	4	0	1	0	1	0	0	0	0	0	0	0	0	0	0	0
1	1	2018	2	0	0	0	2	0	0	0	0	0	0	0	0	0	0	19	2	-1	1	0	1	0	0	0	0	0	0	0	0	0	0	0
1	1	2020	2	0	0	0	2	0	0	0	0	0	0	0	0	0	0	15	0	0	1	0	1	0	0	0	0	0	0	0	0	0	0	0
1	1	2020	2	0	0	0	2	0	0	0	-100	0	0	0	0	0	0	8	0	-1	1	0	1	0	0	0	0	0	0	0	0	0	0	0
1	1	2020	2	0	0	0	3	0	0	0	0	0	0	0	0	0	0	11	0	0	1	0	1	0	0	0	0	0	0	0	0	0	0	0
1	1	2018	2	0	0	0	2	0	0	0	0	0	0	0	0	0	0	8	0	-1	1	0	1	0	0	0	0	0	0	0	0	0	0	0
1	1	2020	2	0	0	0	2	0	0	0	0	0	0	0	0	0	0	14	0	-1	1	0	1	0	0	0	0	0	0	0	0	0	0	0
1	1	2021	2	0	0	0	2	0	0	0	0	0	0	0	0	0	0	8	0	-1	1	0	1	0	0	0	0	0	0	0	0	0	0	0
1	1	2019	2	0	0	0	2	1	0	0	0	0	0	0	0	0	0	15	1	-1	1	0	1	0	0	0	0	0	0	0	0	0	0	0
1	1	2021	2	0	0	0	2	0	0	0	-100	0	0	0	0	0	0	16	0	-1	1	0	1	0	0	0	0	0	1	0	0	0	0	0
1	1	2020	2	1	0	0	2	0	0	0	0	0	0	0	0	0	0	12	2	-1	1	0	1	0	0	0	0	0	0	0	0	0	0	1
1	1	2020	2	1	0	0	2	1	1	1	-100	0	0	0	0	0	0	12	8	0	1	0	1	0	0	0	0	0	0	0	0	1	0	1
1	1	2018	2	0	0	0	2	0	0	0	0	0	0	0	0	0	0	13	1	-1	1	0	1	0	0	0	0	0	0	0	0	0	0	0
1	1	2021	2	0	0	0	3	0	0	0	0	0	0	0	0	0	0	12	0	-1	1	0	1	0	0	0	0	0	0	0	0	0	0	0
1	1	2019	2	0	0	0	2	0	0	0	1	0	0	0	0	0	0	7	0	-1	1	0	1	0	0	0	0	0	0	0	0	0	0	0
1	1	2020	2	0	0	0	2	0	0	0	0	0	0	0	0	0	0	14	0	0	1	0	1	0	0	0	0	0	0	0	0	0	0	0
1	1	2021	2	0	0	0	2	1	0	0	0	0	0	0	0	0	0	11	0	-1	1	0	1	0	0	0	0	0	0	0	0	0	0	0
1	1	2021	2	0	0	0	2	0	0	0	0	0	0	0	0	0	0	10	2	0	1	0	1	1	0	0	0	1	0	0	0	1	0	0
1	1	2020	2	0	0	0	3	0	0	0	0	0	0	0	0	0	0	9	1	-1	1	0	1	0	0	0	0	0	0	0	0	0	0	0
1	1	2019	2	0	0	0	3	1	0	0	0	0	0	0	0	0	0	13	1	0	1	0	1	0	0	0	0	0	0	0	0	0	0	0
1	1	2019	2	0	0	0	2	0	0	0	1	0	0	0	0	0	0	14	2	0	1	0	1	0	0	0	0	0	0	0	0	0	0	0
1	1	2020	2	0	0	0	3	3	1	0	-100	0	0	0	0	0	0	7	0	0	1	0	1	0	0	0	0	0	0	0	0	0	0	0
1	1	2021	2	0	0	0	3	0	0	0	0	0	0	0	0	0	0	11	0	0	1	0	1	0	0	0	0	0	0	0	0	0	0	0
1	0	2020	2	0	0	0	3	0	0	0	0	0	0	0	0	0	0	13	1	0	1	0	1	0	0	0	0	0	0	0	0	0	0	0
1	1	2020	2	0	0	0	3	0	0	0	0	0	0	0	0	0	0	11	1	-1	1	0	1	0	0	0	0	0	0	0	0	0	0	0
1	1	2021	2	1	0	0	3	0	1	0	0	0	0	0	0	0	0	7	2	1	1	0	1	0	0	0	0	0	0	0	0	0	0	0
1	1	2019	2	0	0	0	2	2	1	0	0	0	0	0	0	0	1	10	0	0	1	0	1	0	0	0	0	0	0	0	0	0	0	0
1	1	2020	2	0	0	0	2	0	0	0	0	0	0	0	0	0	0	15	0	-1	1	0	1	0	0	0	0	0	0	0	0	0	0	0
1	1	2019	2	0	0	0	2	0	1	0	0	0	0	0	0	0	0	11	0	-1	1	0	1	0	0	0	0	0	1	0	0	0	0	0
1	1	2020	2	0	0	0	2	1	0	0	-100	0	0	0	0	0	0	15	0	0	1	0	1	0	0	0	0	0	0	0	0	1	0	0
1	1	2021	2	0	-1	0	2	0	0	0	-100	0	0	0	0	0	0	0	1	0	1	0	1	-1	-1	0	0	-1	0	0	0	0	0	0
1	1	2020	2	0	0	0	2	0	0	0	0	0	0	0	0	0	0	12	1	0	1	0	1	0	0	0	0	0	0	0	0	0	0	0
1	1	2020	2	0	0	0	2	3	0	0	0	0	0	0	0	0	1	11	3	0	1	0	1	0	0	0	0	0	0	0	0	0	0	0
1	1	2021	2	0	0	0	3	0	0	0	-100	0	0	0	0	0	0	0	14	0	1	0	1	0	0	0	0	0	0	0	0	1	0	0
1	1	2020	2	0	0	0	2	0	0	0	0	0	0	0	0	0	0	13	0	-1	1	0	1	0	0	0	0	0	0	0	0	0	0	0
1	1	2019	2	0	0	0	3	2	0	0	0	0	0	0	0	0	1	14	1	-1	1	0	1	0	0	0	0	0	0	0	0	0	0	0
1	1	2020	2	0	0	0	2	0	0	0	-100	0	0	0	0	0	0	6	1	-1	1	0	1	0	0	0	0	0	0	0	0	0	0	0
1	1	2019	2	0	0	0	1	1	0	0	-100	0	0	0	0	0	0	9	3	0	1	0	1	0	0	0	0	0	0	0	0	0	0	0
1	1	2020	2	1	0	0	2	0	0	0	1	0	0	0	0	0	0	14	1	0	1	0	1	0	0	0	0	0	0	0	0	0	0	1
1	1	2019	2	0	0	0	3	1	0	0	0	0	0	0	0	0	0	16	1	-1	1	0	1	0	0	0	0	0	0	0	0	0	0	0
1	1	2021	2	0	0	0	2	0	0	0	0	0	0	0	0	0	0	13	0	-1	1	0	1	0	0	0	0	0	0	0	0	0	0	0
1	1	2021	2	0	0	0	2	0	0	0	0	0	0	0	0	0	0	11	0	0	1	0	1	0	0	0	0	0	0	0	0	0	0	0
1	1	2021	2	0	0	0	2	0	1	0	0	0	0	0	0	0	0	11	0	0	1	0	1	0	0	0	0	0	0	0	0	0	0	0
1	1	2020	2	0	0	0	3	0	0	0	0	0	0	0	0	0	0	13	0	-1	1	0	1	0	0	0	0	0	0	0	0	0	0	0
1	1	2019	2	0	0	0	3	0	0	0	-100	0	0	0	0	0	0	11	1	0	1	0	1	0	0	0	0	0	0	0	0	0	0	0
1	1	2021	2	0	0	0	2	0	0	0	0	0	0	0	0	0	0	12	2	0	1	0	1	0	0	0	0	0	0	0	0	1	0	0
1	1	2021	2	0	0	0	2	0	1	0	-100	0	0	0	0	0	0	8	2	0	1	0	1	0	0	0	0	0	0	1	0	1	0	0
1	1	2019	2	0	0	0	3	0	0	0	-100	0	0	0	0	0	0	13	0	-1	1	0	1	0	0	0	0	0	0	0	0	0	0	0
1	1	2020	2	0	0	0	3	0	0	0	0	0	0	0	0	0	0	9	0	0	1	0	1	0	0	0	0	0	0	0	0	0	0	0
1	1	2020	2	0	0	0	2	2	0	0	0	0	0	0	0	0	0	10	0	0	1	0	1	0	0	0	0	0	0	0	0	0	0	0
1	1	2020	2	0	0	0	2	0	0	0	0	0	0	0	0	0	0	12	0	-1	1	0	1	0	0	0	0	0	0	0	0	0	0	0
1	1	2020	2	0	0	0	2	1	1	1	0	0	0	0	0	0	0	11	1	-1	1	0	1	0	0	0	0	0	0	0	0	0	0	0
1	0	2021	2	0	0	0	2	0	0	0	0	0	1	0	1	0	0	13	4	0	1	0	1	0	0	0	0	0	0	0	0	0	0	0
1	1	2020	2	1	0	0	2	0	0	0	-100	0	0	0	0	0	0	11	2	0	1	0	1	0	0	0	0	0	0	0	0	0	0	1
1	1	2019	2	0	0	0	3	0	0	0	1	0	0	0	0	0	0	9	0	-1	1	0	1	0	0	0	0	0	0	0	0	0	0	0
1	1	2019	2	0	0	0	2	2	0	0	0	0	0	0	0	0	0	16	0	-1	1	0	1	0	0	0	0	0	0	0	0	0	0	0
1	1	2018	2	0	0	0	3	0	0	0	0	0	0	0	0	0	0	13	1	-1	1	0	1	0	0	0	0	0	0	0	0	0	0	0
1	1	2021	2	1	0	0	3	0	0	0	0	0	0	0	0	0	0	14	2	0	1	0	1	0	0	0	0	0	0	0	0	0	0	0
1	1	2020	2	0	0	0	2	0	1	1	0	0	0	0	0	0	1	9	6	-1	1	0	1	0	0	0	0	0	0	0	0	0	0	0
1	1	2020	2	0	0	0	2	0	0	0	0	0	0	0	0	0	0	8	1	0	1	0	1	0	0	0	0	0	0	0	0	0	0	0
1	0	2021	2	0	0	0	2	0	0	0	0	0	0	0	0	0	0	8	0	-1	1	0	1	0	0	0	0	0	0	0	0	0	0	0
1	1	2019	2	0	0	0	2	0	0	0	-100	0	0	0	0	0	0	13	1	-1	1	0	1	0	0	0	0	0	0	0	0	0	0	0
1	1	2021	2	0	0	0	3	0	1	0	0	0	0	0	0	0	0	9	1	0	1	0	1	0	0	0	0	0	0	0	0	1	0	0
1	1	2018	2	0	0	0	2	0	0	0	0	0	0	0	0	0	0	11	0	-1	1	0	1	0	0	0	0	0	0	0	0	0	0	0
1	1	2021	2	0	0	0	2	0	0	0	0	0	0	0	0	0	0	5	0	-1	1	0	1	0	0	0	0	0	0	0	0	0	0	0
1	1	2020	2	0	0	0	2	0	0	0	0	0	0	0	0	0	0	15	0	0	1	0	1	0	0	0	0	0	0	0	0	0	0	0
1	1	2019	2	0	0	0	2	0	0	0	0	0	0	0	0	0	0	12	1	0	1	0	1	0	0	0	0	0	0	0	0	0	0	0
1	1	2021	2	0	0	0	2	1	0	0	0	0	0	0	0	0	0	7	1	0	1	0	1	0	0	0	0	0	0	0	0	0	0	0
1	1	2019	2	0	0	0	2	0	0	0	-100	0	0	0	0	0	0	13	0	-1	1	0	1	0	0	0	0	0	0	0	0	0	0	0
1	1	2018	2	0	0	0	2	0	0	0	0	0	0	0	0	0	0	10	1	-1	1	0	1	0	0	0	0	0	0	0	0	0	0	0
1	1	2020	2	0	0	0	3	0	0	0	0	0	0	0	0	0	0	7	1	-1	1	0	1	0	0	0	0	0	0	0	0	0	0	0
1	1	2019	2	0	0	0	2	0	0	0	0	0	0	0	0	0	0	10	0	-1	1	0	1	0	0	0	0	0	0	0	0	0	0	0
1	1	2020	2	0	0	0	2	0	0	0	0	0	0	0	0	0	0	12	1	-1	1	0	1	0	0	0	0	0	0	0	0	1	0	0
1	1	2019	2	0	0	0	2	0	0	0	0	0	0	0	0	0	0	12	2	-1	1	0	1	0	0	0	0	0	0	0	0	0	0	0
1	1	2021	2	0	0	0	2	0	0	0	0	0	0	0	0	0	0	11	0	-1	1	0	1	0	0	0	0	0	0	0	0	0	0	0
1	1	2019	2	0	0	0	3	0	0	0	-100	0	0	0	0	0	0	11	0	-1	1	0	1	0	0	0	0	0	0	0	0	0	0	0
1	1	2020	2	0	0	0	2	0	0	0	-100	0	0	0	0	0	0	13	1	0	1	0	1	0	0	0	0	0	0	0	0	0	0	0
1	1	2020	2	0	0	0	2	0	0	0	0	0	0	0	0	0	0	17	4	-1	1	0	1	0	0	0	0	0	0	0	0	0	0	0
1	1	2021	2	1	0	0	2	1	0	0	-100	0	0	0	0	0	0	7	13	1	1	0	1	0	0	0	0	0	0	0	0	0	0	0
1	1	2020	2	1	0	0	2	0	0	0	0	0	0	0	0	0	0	8	5	0	1	0	1	0	0	0	0	0	0	0	0	0	0	1
1	1	2020	2	0	0	0	2	0	0	0	0	0	0	0	0	0	0	13	1	-1	1	0	1	0	0	0	0	0	0	0	0	0	0	0
1	1	2020	2	0	0	0	2	0	0	0	-100	0	0	0	0	0	0	16	3	-1	1	0	1	0	0	0	0	0	0	0	0	0	0	0
1	1	2021	2	0	0	0	2	0	0	0	-100	0	0	0	0	0	0	7	1	-1	1	0	1	0	0	0	0	0	0	0	0	0	0	0
1	1	2021	2	0	0	0	2	1	0	0	0	0	0	0	0	0	1	11	0	0	1	0	1	0	0	0	0	0	0	0	0	0	0	0
1	1	2020	2	0	0	0	2	0	0	0	0	0	0	0	0	0	0	12	2	0	1	0	1	0	0	0	0	0	0	0	0	0	0	0
1	1	2021	2	0	0	0	2	0	0	0	0	0	0	0	0	0	0	10	0	-1	1	0	1	0	0	0	0	0	0	0	0	0	0	0
1	1	2021	2	0	0	0	3	1	0	0	0	0	0	0	0	0	0	12	1	-1	1	0	1	0	0	0	0	0	0	0	0	0	0	0
1	1	2021	2	0	0	0	2	0	0	0	-100	0	0	0	0	0	0	6	1	-1	1	0	1	0	0	0	0	0	0	0	0	0	0	0
1	1	2021	2	0	0	0	2	0	0	0	0	0	0	0	0	0	0	15	1	0	1	0	1	0	0	0	0	0	1	0	0	1	0	0
1	1	2019	2	0	0	0	2	1	1	0	0	0	0	0	0	0	0	16	1	-1	1	0	1	0	0	0	0	0	0	0	0	0	0	0
1	1	2019	2	0	0	0	3	0	0	0	0	0	0	0	0	0	1	16	3	0	1	0	1	0	0	0	0	0	0	0	0	0	0	0
1	1	2019	2	0	0	0	1	2	0	0	0	0	0	0	0	0	0	16	3	0	1	0	1	0	0	0	0	0	1	0	0	0	0	0
1	1	2021	2	0	0	0	3	0	0	0	0	0	0	0	0	0	0	10	2	0	1	0	1	0	0	0	0	0	0	0	0	0	0	0
1	1	2019	2	0	0	0	3	0	0	0	0	0	0	0	0	0	0	15	1	-1	1	0	1	0	0	0	0	0	0	0	0	0	0	0
1	1	2019	2	0	0	0	2	0	0	0	0	0	0	0	0	0	0	12	0	-1	1	0	1	0	0	0	0	0	0	0	0	0	0	0
1	1	2021	2	0	0	0	2	0	0	0	-100	0	0	0	0	0	0	7	0	-1	1	0	1	0	0	0	0	0	0	0	0	0	0	0
1	1	2018	2	0	0	0	1	1	0	0	0	0	0	0	0	0	0	11	2	0	1	0	1	0	0	0	0	0	0	0	0	0	0	0
1	1	2020	2	0	0	0	2	0	0	0	0	0	0	0	0	0	0	11	0	-1	1	0	1	0	0	0	0	0	0	0	0	0	0	0
1	1	2020	2	0	0	0	2	0	0	0	-100	0	0	0	0	0	0	10	0	0	1	0	1	0	0	0	0	0	0	0	0	0	0	0
1	1	2019	2	0	0	0	2	2	1	1	-100	0	0	0	0	0	0	10	3	0	1	0	1	0	0	0	0	0	0	0	0	0	0	0
1	1	2021	2	0	0	0	2	0	0	0	0	0	0	0	0	0	0	0	4	-1	1	0	1	0	0	0	0	0	0	0	0	0	0	0
1	1	2020	2	0	0	0	2	1	0	0	0	0	0	0	0	0	0	13	0	0	1	0	1	0	0	0	0	0	0	0	0	0	0	0
1	1	2019	2	1	0	0	2	3	1	0	0	0	0	0	0	0	0	15	2	0	1	0	1	0	0	0	0	0	0	0	0	0	0	1
1	1	2019	2	0	0	0	2	2	0	0	-100	0	0	0	0	0	0	13	0	-1	1	0	1	0	0	0	0	0	0	0	0	0	0	0
1	1	2021	2	0	0	0	2	0	0	0	-100	0	0	0	0	0	0	8	0	1	1	0	1	0	0	0	0	0	0	0	0	0	0	0
1	1	2020	2	0	0	0	2	1	1	0	-100	0	0	0	0	0	0	10	4	0	1	0	1	0	0	0	0	0	0	0	0	0	0	0
1	1	2018	2	0	0	0	2	0	0	0	0	0	0	0	0	0	0	13	1	-1	1	0	1	0	0	0	0	0	0	0	0	0	0	0
1	1	2020	2	0	0	0	3	0	0	0	0	0	0	0	0	0	0	10	3	0	1	0	1	0	0	0	0	0	0	0	0	0	0	0
1	1	2020	2	0	0	0	2	0	0	0	0	0	0	0	0	0	0	16	4	0	1	0	1	0	0	0	0	0	0	0	0	0	0	0
1	1	2019	2	1	0	0	3	2	0	0	-100	0	0	0	0	0	1	14	2	0	1	0	1	0	0	0	0	0	0	0	0	0	0	1
1	1	2019	2	0	0	0	3	0	0	0	0	0	0	0	0	0	0	12	0	-1	1	0	1	0	0	0	0	0	0	0	0	0	0	0
1	1	2020	2	0	0	0	2	0	1	0	0	0	0	0	0	0	0	9	0	-1	1	0	1	0	0	0	0	0	0	0	0	0	0	0
1	1	2021	2	0	0	0	2	1	0	0	-100	0	0	0	0	0	0	14	1	0	1	0	1	0	0	0	0	0	0	0	0	0	0	0
1	1	2020	2	0	0	0	3	0	0	0	0	0	0	0	0	0	0	12	2	-1	1	0	1	0	0	0	0	0	0	0	0	0	0	0
1	1	2019	2	0	0	0	2	0	0	0	0	0	0	0	0	0	0	12	3	0	1	0	1	0	0	0	0	0	0	0	0	0	0	0
1	1	2019	2	0	0	0	2	0	0	1	0	0	0	0	0	0	0	15	2	0	1	0	1	0	0	0	0	0	0	0	0	0	0	0
1	1	2020	2	0	0	0	3	0	0	0	0	0	0	0	0	0	0	12	4	0	1	0	1	0	0	0	0	0	0	0	0	0	0	0
1	1	2020	2	0	0	0	2	1	0	0	0	0	0	0	0	0	0	11	0	0	1	0	1	0	0	0	0	0	0	0	0	0	0	0
1	1	2020	2	0	0	0	2	0	0	0	-100	0	0	0	0	0	0	16	0	-1	1	0	1	0	0	0	0	0	0	0	0	0	0	0
1	1	2021	2	0	0	0	2	0	1	1	-100	0	0	0	0	0	1	4	1	-1	1	0	1	0	0	0	0	0	0	0	0	0	0	0
1	1	2020	2	0	0	0	2	0	0	0	1	0	0	0	0	0	0	10	3	0	1	0	1	0	0	0	0	0	0	0	0	0	0	0
1	1	2018	2	0	0	0	3	0	1	0	0	0	0	0	0	0	0	12	0	-1	1	0	1	0	0	0	0	0	0	0	0	0	0	0
1	1	2020	2	0	0	0	3	0	0	0	0	0	0	0	0	0	0	13	0	-1	1	0	1	0	0	0	0	0	0	0	0	0	0	0
1	1	2021	2	0	0	0	2	0	0	0	0	0	0	0	0	0	1	14	0	-1	1	0	1	0	0	0	0	0	0	0	0	1	0	0
0	1	2020	2	0	0	0	3	2	0	0	-100	0	0	0	0	0	0	1	0	-1	1	0	1	0	0	0	0	0	0	0	0	0	0	0
1	1	2019	2	0	0	0	2	1	0	0	0	0	0	0	0	0	0	14	4	0	1	0	1	0	0	0	0	0	0	0	0	0	0	0
1	0	2021	2	0	0	0	2	1	0	0	0	0	0	0	0	0	0	12	1	-1	1	0	1	0	0	0	0	0	0	0	0	0	0	0
1	1	2019	2	0	0	0	2	0	1	1	-100	0	0	0	0	0	0	12	0	-1	1	0	1	0	0	0	0	0	0	0	0	0	0	0
1	1	2020	2	0	0	0	3	0	0	0	0	0	0	0	0	0	0	14	2	-1	1	0	1	0	0	0	0	0	0	0	0	0	0	0
1	1	2019	2	0	0	0	2	1	0	0	-100	0	0	0	0	0	0	14	1	1	1	0	1	0	0	0	0	0	1	0	0	0	0	0
1	1	2021	2	0	0	0	2	0	0	0	0	0	0	0	0	0	0	6	2	-1	1	0	1	0	0	0	0	0	0	0	0	0	0	0
1	1	2020	2	0	0	0	2	0	1	0	0	0	0	0	0	0	0	9	3	0	1	0	1	0	0	0	0	0	0	0	0	0	0	0
1	1	2019	2	1	0	0	2	0	0	0	0	0	1	0	1	0	0	14	2	0	1	0	1	0	0	0	0	0	0	0	0	0	0	1
1	1	2020	2	0	0	0	3	0	0	0	-100	0	0	0	0	0	0	14	1	1	1	0	1	0	0	0	0	0	0	0	0	0	0	0
1	1	2021	2	0	0	0	3	1	0	0	0	0	0	0	0	0	0	9	0	-1	1	0	1	0	0	0	0	0	0	0	0	1	0	0
1	1	2021	2	0	0	0	2	0	0	0	0	0	0	0	0	0	1	11	1	-1	1	0	1	0	0	0	0	0	0	0	0	0	0	0
1	1	2018	2	0	0	0	3	0	0	0	0	0	0	0	0	0	0	14	2	0	1	0	1	0	0	0	0	0	0	0	0	0	0	0
1	1	2020	2	0	0	0	2	0	1	1	0	0	0	0	0	0	0	9	1	-1	1	0	1	0	0	0	0	0	0	0	0	0	0	0
1	1	2018	2	0	0	0	2	2	1	0	0	0	0	0	0	0	0	8	2	0	1	0	1	0	0	0	0	0	0	0	0	0	0	0
1	1	2021	2	0	0	0	2	3	0	0	0	0	0	0	0	0	0	7	5	0	1	0	1	0	0	0	0	0	0	0	0	0	0	0
1	1	2021	2	0	0	0	3	1	1	0	0	0	0	0	0	0	0	13	0	-1	1	0	1	0	0	0	0	0	0	0	0	0	0	0
1	1	2020	2	0	0	0	2	0	0	0	0	0	0	0	0	0	0	10	0	-1	1	0	1	0	0	0	0	0	0	0	0	0	0	0
1	1	2019	2	0	0	0	3	0	0	0	0	0	0	0	0	0	0	13	0	-1	1	0	1	0	0	0	0	0	0	0	0	0	0	0
1	1	2019	2	0	0	0	2	0	0	0	0	0	0	0	0	0	0	14	0	-1	1	0	1	0	0	0	0	0	0	0	0	0	0	0
1	1	2021	2	0	0	0	2	1	0	0	0	0	0	0	0	0	0	10	3	0	1	0	1	0	0	0	0	0	0	0	0	1	0	0
1	1	2018	2	0	0	0	2	0	0	0	0	0	0	0	0	0	0	13	0	0	1	0	1	0	0	0	0	0	0	0	0	0	0	0
1	1	2021	2	0	0	0	2	0	0	0	0	0	0	0	0	0	0	12	1	0	1	0	1	0	0	0	0	0	0	1	0	0	0	0
1	1	2021	2	0	0	0	2	0	0	0	0	0	0	0	0	0	0	10	1	-1	1	0	1	0	0	0	0	0	0	0	0	0	0	0
1	1	2020	2	0	0	0	2	0	0	0	0	0	0	0	0	0	0	10	1	0	1	0	1	0	0	0	0	0	0	0	0	0	0	0
1	1	2020	2	1	0	0	2	0	0	0	0	0	0	0	0	0	0	12	0	0	1	0	1	0	0	0	0	0	0	0	0	0	0	1
1	1	2020	2	0	0	0	2	0	0	0	0	0	0	0	0	0	0	14	0	-1	1	0	1	0	0	0	0	0	0	0	0	0	0	0
1	1	2019	2	0	0	0	3	2	0	0	-100	0	0	0	0	0	1	12	8	0	1	0	1	0	0	0	0	0	0	0	0	0	0	0
1	1	2021	2	1	0	0	2	0	0	0	-100	0	0	0	0	0	0	8	4	1	1	0	1	0	0	0	0	0	0	0	0	0	0	0
1	1	2021	2	0	0	0	2	0	0	0	0	0	0	0	0	0	0	12	0	0	1	0	1	0	0	0	0	0	0	0	0	0	0	0
1	1	2019	2	0	0	0	2	0	0	1	0	0	0	0	0	0	0	12	1	0	1	0	1	0	0	0	0	0	0	0	0	0	0	0
1	1	2021	2	0	0	0	1	1	0	0	1	0	0	0	0	0	0	11	0	-1	1	0	1	0	0	0	0	0	0	0	0	0	0	0
1	1	2021	2	0	0	0	2	0	0	0	0	0	0	0	0	0	0	13	1	0	1	0	1	0	0	0	0	0	0	0	0	0	0	0
1	1	2019	2	0	0	0	2	0	1	0	0	0	0	0	0	0	0	12	7	0	1	0	1	0	0	0	0	0	0	0	0	0	0	0
1	0	2021	2	0	0	0	2	0	0	0	-100	0	0	0	0	0	0	12	1	-1	1	0	1	0	0	0	0	0	0	0	0	0	0	0
1	1	2020	2	0	0	0	2	0	0	0	0	0	0	0	0	0	0	13	1	0	1	0	1	0	0	0	0	0	0	0	0	0	0	0
1	1	2019	2	0	0	0	2	1	1	0	0	0	0	0	0	0	0	14	1	0	1	0	1	0	0	0	0	0	0	0	0	0	0	0
1	1	2019	2	0	0	0	2	0	0	0	0	0	0	0	0	0	0	9	0	-1	1	0	1	0	0	0	0	0	0	0	0	0	0	0
1	1	2019	2	0	0	0	2	0	0	0	0	0	0	0	0	0	0	6	3	0	1	0	1	0	0	0	0	0	1	0	0	0	0	0
1	1	2020	2	0	0	0	2	0	0	0	1	0	0	0	0	0	0	10	1	1	1	0	1	0	0	0	0	0	0	0	0	0	0	0
1	1	2020	2	0	0	0	2	3	0	0	0	0	0	0	0	0	0	15	8	-1	1	0	1	0	0	0	0	0	0	0	0	0	0	0
1	1	2019	2	0	0	0	3	1	0	0	1	0	0	0	0	0	0	15	2	0	1	0	1	0	0	0	0	0	0	0	0	0	0	0
1	1	2021	2	0	0	0	2	0	0	0	0	0	0	0	0	0	0	10	0	0	1	0	1	0	0	0	0	0	0	0	0	0	0	0
1	1	2020	2	0	0	0	2	0	0	0	0	0	0	0	0	0	0	12	0	-1	1	0	1	0	0	0	0	0	1	0	0	0	0	0
1	1	2019	2	0	0	0	2	0	1	0	-100	0	0	0	0	0	0	13	0	-1	1	0	1	0	0	0	0	0	0	0	0	0	0	0
1	1	2021	2	0	0	0	2	0	0	0	-100	0	0	0	0	0	0	10	0	-1	1	0	1	0	0	0	0	0	0	0	0	0	0	0
1	1	2020	2	0	0	0	3	0	0	0	0	0	0	0	0	0	0	11	2	0	1	0	1	0	0	0	0	0	0	0	0	0	0	0
1	1	2019	2	0	0	0	2	0	0	0	0	0	0	0	0	0	1	11	2	-1	1	0	1	0	0	0	0	0	0	0	0	0	0	0
1	1	2021	2	0	0	0	3	3	0	0	-100	0	0	0	0	0	1	4	4	1	1	0	1	0	0	0	0	0	0	0	0	1	0	0
0	1	2020	2	0	0	0	2	0	0	0	0	0	0	0	0	0	0	11	0	-1	1	0	1	0	0	0	0	0	0	0	0	0	0	0
1	1	2020	2	1	0	0	2	2	0	0	-100	0	0	0	0	0	1	9	2	1	1	0	1	0	0	0	0	0	1	0	0	0	0	1
1	1	2021	2	0	0	0	2	0	0	0	-100	0	0	0	0	0	0	12	3	0	1	0	1	0	0	0	0	0	0	0	0	1	0	0
1	1	2020	2	0	0	0	2	0	0	0	-100	0	0	0	0	0	0	1	1	-1	1	0	1	0	0	0	0	0	0	0	0	1	0	0
1	1	2020	2	0	0	0	3	0	0	0	0	0	0	0	0	0	0	10	0	-1	1	0	1	0	0	0	0	0	0	0	0	0	0	0
1	1	2019	2	0	0	0	2	0	0	0	0	0	0	0	0	0	0	14	0	-1	1	0	1	0	0	0	0	0	0	0	0	0	0	0
1	1	2021	2	0	0	0	2	0	0	0	0	0	0	0	0	0	0	14	0	-1	1	0	1	0	0	0	0	0	0	0	0	0	0	0
1	1	2019	2	0	0	0	2	2	1	0	0	0	0	0	0	0	1	11	1	-1	1	0	1	0	0	0	0	0	0	0	0	0	0	0
1	1	2021	2	0	0	0	2	0	0	0	-100	0	0	0	0	0	0	4	5	0	1	0	1	0	0	0	0	0	0	0	0	0	0	0
1	1	2019	2	0	0	0	2	0	0	0	0	0	0	0	0	0	0	15	1	-1	1	0	1	0	0	0	0	0	0	0	0	0	0	0
1	1	2021	2	0	0	0	2	1	1	0	0	0	0	0	0	0	0	8	0	-1	1	0	1	0	0	0	0	0	0	0	0	0	0	0
1	1	2019	2	0	0	0	2	0	0	0	0	0	0	0	0	0	0	12	3	0	1	0	1	0	0	0	0	0	0	0	0	0	0	0
1	1	2020	2	0	0	0	2	1	0	0	-100	0	0	0	0	0	0	8	0	-1	1	0	1	0	0	0	0	0	0	0	0	0	0	0
1	1	2019	2	0	0	0	2	1	0	0	-100	0	0	0	0	0	0	12	3	-1	1	0	1	0	0	0	0	0	0	0	0	0	0	0
1	1	2020	2	0	0	0	2	0	-1	0	0	0	0	0	0	0	0	14	1	0	1	0	1	0	0	0	0	0	0	0	0	0	0	0
1	1	2020	2	0	0	0	3	0	0	0	0	0	0	0	0	0	0	8	2	0	1	0	1	0	0	0	0	0	0	0	0	0	0	0
1	1	2020	2	0	0	0	2	0	0	0	0	0	0	0	0	0	0	12	0	0	1	0	1	0	0	0	0	0	0	0	0	1	0	0
1	1	2019	2	0	0	0	3	0	0	0	0	0	0	0	0	0	0	14	1	1	1	0	1	0	0	0	0	0	0	0	0	0	0	0
1	1	2019	2	0	0	0	2	1	1	1	0	0	0	0	0	0	0	10	0	0	1	0	1	0	0	0	0	0	0	0	0	0	0	0
1	1	2021	2	0	0	0	2	0	0	0	1	0	0	0	0	0	0	14	1	0	1	0	1	0	0	0	0	0	0	0	0	0	0	0
1	1	2020	2	0	0	0	2	1	0	0	1	0	0	0	0	0	0	19	3	0	1	0	1	0	0	0	0	0	0	0	0	0	0	0
1	1	2019	2	0	0	0	2	2	0	0	-100	0	0	0	0	0	1	13	3	-1	1	0	1	0	0	0	0	0	0	0	0	0	0	0
1	1	2019	2	0	0	0	2	0	0	0	0	0	0	0	0	0	0	14	0	-1	1	0	1	0	0	0	0	0	0	0	0	0	0	0
1	1	2020	2	0	0	0	2	0	1	0	0	0	0	0	0	0	0	6	0	-1	1	0	1	0	0	0	0	0	0	0	0	0	0	0
1	0	2020	2	0	0	0	2	0	0	0	0	0	0	0	0	0	0	13	2	0	1	0	1	0	0	0	0	0	0	0	0	0	0	0
1	1	2020	2	1	0	0	2	0	0	0	0	0	0	0	0	0	0	15	0	-1	1	0	1	0	0	0	0	0	0	0	0	0	0	1
1	1	2020	2	0	0	0	2	0	0	0	0	0	0	0	0	0	0	15	2	-1	1	0	1	0	0	0	0	0	1	0	0	1	0	0
1	1	2019	2	0	0	0	2	2	0	0	0	0	0	0	0	0	0	15	0	-1	1	0	1	0	0	0	0	0	0	0	0	0	0	0
1	1	2019	2	0	0	0	2	0	0	0	0	0	0	0	0	0	0	15	0	-1	1	0	1	1	0	0	0	1	0	0	0	0	0	0
1	1	2019	2	0	0	0	3	0	0	0	0	0	0	0	0	0	0	12	2	0	1	0	1	0	0	0	0	0	0	0	0	0	0	0
1	1	2019	2	0	0	0	2	0	1	0	0	0	0	0	0	0	0	13	0	0	1	0	1	0	0	0	0	0	0	0	0	0	0	0
1	1	2019	2	0	0	0	2	1	0	0	0	0	0	0	0	0	0	15	2	-1	1	0	1	0	0	0	0	0	0	0	0	0	0	0
1	1	2019	2	0	0	0	2	0	1	0	0	0	0	0	0	0	0	10	0	-1	1	0	1	1	0	0	0	1	0	0	0	0	0	0
1	1	2020	2	0	0	0	2	1	0	0	-100	0	0	0	0	0	0	10	1	-1	1	0	1	0	0	0	0	0	0	0	0	0	0	0
1	1	2019	2	0	0	0	3	0	0	0	0	0	0	0	0	0	0	12	0	-1	1	0	1	0	0	0	0	0	0	0	0	0	0	0
1	1	2021	2	0	0	0	3	1	1	0	0	0	0	0	0	0	0	13	0	-1	1	0	1	0	0	0	0	0	0	0	0	0	0	0
1	1	2019	2	0	0	0	2	0	0	0	0	0	0	0	0	0	0	13	5	0	1	0	1	0	0	0	0	0	0	0	0	0	0	0
1	1	2019	2	0	0	0	2	0	0	0	-100	0	0	0	0	0	0	11	0	-1	1	0	1	0	0	0	0	0	0	0	0	0	0	0
1	1	2019	2	0	0	0	2	0	0	0	-100	0	0	0	0	0	0	11	0	-1	1	0	1	0	0	0	0	0	0	0	0	0	0	0
1	1	2021	2	0	0	0	2	1	0	0	0	0	1	0	1	0	0	16	2	1	1	0	1	0	0	0	0	0	0	0	0	0	0	0
1	1	2019	2	0	0	0	3	0	1	0	0	0	0	0	0	0	0	7	0	0	1	0	1	0	0	0	0	0	0	0	0	0	0	0
1	1	2019	2	0	0	0	3	0	0	0	0	0	0	0	0	0	0	13	0	-1	1	0	1	0	0	0	0	0	0	0	0	0	0	0
1	1	2020	2	0	0	0	2	0	0	0	0	0	0	0	0	0	1	14	0	-1	1	0	1	0	0	0	0	0	0	0	0	0	0	0
1	1	2020	2	0	0	0	1	0	0	0	0	0	0	0	0	0	0	16	0	-1	1	0	1	0	0	0	0	0	0	0	0	0	0	0
1	1	2021	2	0	0	0	2	2	0	0	0	0	0	0	0	0	0	11	3	0	1	0	1	0	0	0	0	0	0	0	0	0	0	0
1	1	2021	2	0	0	0	3	1	1	0	0	0	0	0	0	0	0	11	6	0	1	0	1	0	0	0	0	0	0	0	0	0	0	0
1	1	2019	2	0	0	0	2	0	0	0	0	0	0	0	0	0	1	16	0	-1	1	0	1	0	0	0	0	0	0	0	0	0	0	0
1	1	2021	2	1	0	0	2	0	0	0	0	0	0	0	0	0	0	10	1	1	1	0	1	0	0	0	0	0	0	0	0	0	0	0
1	1	2019	2	0	0	0	2	0	0	0	0	0	0	0	0	0	0	16	0	-1	1	0	1	0	0	0	0	0	0	0	0	0	0	0
1	1	2020	2	0	0	0	2	0	0	0	0	0	0	0	0	0	0	11	0	-1	1	0	1	0	0	0	0	0	0	0	0	0	0	0
1	1	2019	2	0	0	0	2	0	0	0	0	0	0	0	0	0	0	13	0	-1	1	0	1	0	0	0	0	0	0	0	0	0	0	0
1	1	2021	2	0	0	0	2	0	0	0	0	0	0	0	0	0	0	10	0	-1	1	0	1	0	0	0	0	0	0	0	0	0	0	0
1	1	2021	2	1	0	0	2	0	1	0	0	0	0	0	0	0	1	10	2	1	1	0	1	0	0	0	0	0	0	0	0	0	0	0
1	1	2019	2	0	0	0	2	0	0	0	0	0	0	0	0	0	0	11	0	-1	1	0	1	0	0	0	0	0	0	0	0	0	0	0
1	1	2019	2	1	0	0	2	0	0	0	-100	0	0	0	0	0	0	13	2	-1	1	0	1	0	0	0	0	0	0	0	0	0	0	1
1	1	2019	2	0	0	0	3	1	0	0	0	0	0	0	0	0	1	13	2	-1	1	0	1	0	0	0	0	0	0	0	0	0	0	0
1	1	2020	2	0	0	0	3	0	0	0	0	0	0	0	0	0	0	12	0	-1	1	0	1	0	0	0	0	0	0	0	0	0	0	0
1	1	2020	2	0	0	0	2	0	0	0	-100	0	0	0	0	0	0	5	0	-1	1	0	1	0	0	0	0	0	0	0	0	0	0	0
1	1	2019	2	0	0	0	3	3	0	0	0	0	0	0	0	0	0	12	2	0	1	0	1	0	0	0	0	0	0	0	0	0	0	0
1	1	2020	2	0	0	0	3	0	0	0	0	0	0	0	0	0	0	6	0	0	1	0	1	0	0	0	0	0	0	0	0	0	0	0
1	1	2021	2	0	0	0	2	1	0	0	0	0	0	0	0	0	0	15	1	-1	1	0	1	0	0	0	0	0	0	0	0	0	0	0
1	1	2020	2	0	0	0	3	0	0	0	0	0	0	0	0	0	0	13	1	-1	1	0	1	0	0	0	0	0	0	0	0	1	0	0
1	0	2021	2	0	0	0	3	0	0	0	0	0	0	0	0	0	0	6	1	0	1	0	1	0	0	0	0	0	0	0	0	0	0	0
1	1	2020	2	0	0	0	3	1	0	0	0	0	0	0	0	0	0	10	0	-1	1	0	1	0	0	0	0	0	0	0	0	0	0	0
1	1	2020	2	0	0	0	2	0	0	0	0	0	0	0	0	0	0	12	0	0	1	0	1	0	0	0	0	0	0	0	0	0	0	0
1	1	2019	2	0	0	0	2	0	0	0	0	0	0	0	0	0	0	13	0	-1	1	0	1	0	0	0	0	0	0	0	0	0	0	0
1	1	2021	2	0	0	0	3	0	1	0	0	0	0	0	0	0	0	12	0	-1	1	0	1	0	0	0	0	0	0	0	0	0	0	0
1	1	2019	2	0	0	0	3	0	0	0	-100	0	0	0	0	0	0	11	4	0	1	0	1	0	0	0	0	0	0	0	0	0	0	0
1	1	2020	2	0	0	0	2	0	0	0	0	0	0	0	0	0	0	12	1	-1	1	0	1	0	0	0	0	0	0	0	0	0	0	0
1	1	2020	2	1	0	0	2	0	0	0	-100	0	0	0	0	0	0	9	2	1	1	0	1	0	0	0	0	0	0	0	0	0	0	1
1	1	2021	2	0	0	0	2	0	0	0	-100	0	0	0	0	0	0	10	6	-1	1	0	1	2	1	0	1	0	0	0	0	1	0	0
1	1	2020	2	0	0	0	3	2	1	0	0	0	0	0	0	0	1	3	0	-1	1	0	1	0	0	0	0	0	0	0	0	0	0	0
1	0	2021	2	0	0	0	2	1	0	0	0	0	0	0	0	0	0	9	4	-1	1	0	1	0	0	0	0	0	1	0	0	1	0	0
1	1	2018	2	0	0	0	3	0	0	0	0	0	0	0	0	0	0	12	1	-1	1	0	1	0	0	0	0	0	0	0	0	0	0	0
1	1	2020	2	0	0	0	2	0	1	0	0	0	0	0	0	0	0	15	1	0	1	0	1	0	0	0	0	0	0	0	0	0	0	0
1	1	2019	2	0	0	0	2	0	0	0	0	0	0	0	0	0	0	12	0	-1	1	0	1	0	0	0	0	0	0	0	0	0	0	0
1	1	2021	2	0	0	0	2	1	0	0	0	0	1	0	1	0	0	16	0	1	1	0	1	0	0	0	0	0	0	0	0	0	0	0
1	1	2019	2	0	0	0	3	0	0	0	0	0	0	0	0	0	0	9	1	-1	1	0	1	0	0	0	0	0	1	0	0	0	0	0
1	1	2021	2	0	0	0	2	0	0	0	0	0	0	0	0	0	0	14	1	-1	1	0	1	0	0	0	0	0	0	0	0	0	0	0
1	1	2021	2	0	0	0	2	0	1	0	0	0	0	0	0	0	0	11	2	0	1	0	1	0	0	0	0	0	0	0	0	1	0	0
1	1	2020	2	0	0	0	2	1	1	0	0	0	0	0	0	0	0	13	5	0	1	0	1	0	0	0	0	0	1	0	0	1	0	0
1	0	2021	2	0	0	0	2	1	1	0	-100	0	0	0	0	0	0	9	1	-1	1	0	1	0	0	0	0	0	1	0	0	0	0	0
1	1	2020	2	0	0	0	3	0	0	0	0	0	0	0	0	0	0	15	2	0	1	0	1	0	0	0	0	0	0	0	0	0	0	0
1	1	2019	2	0	0	0	2	0	0	0	0	0	0	0	0	0	0	15	0	-1	1	0	1	1	0	0	0	1	0	0	0	0	0	0
1	1	2020	2	0	0	0	2	0	0	0	0	0	0	0	0	0	0	10	2	0	1	0	1	0	0	0	0	0	0	0	0	0	0	0
1	1	2021	2	0	0	0	2	0	0	0	0	0	0	0	0	0	0	17	0	-1	1	0	1	0	0	0	0	0	0	0	0	0	0	0
1	1	2021	2	0	0	0	3	0	0	0	0	0	0	0	0	0	0	10	0	0	1	0	1	0	0	0	0	0	0	0	0	0	0	0
1	1	2020	2	1	0	0	2	0	0	0	0	0	0	0	0	0	0	13	2	1	1	0	1	0	0	0	0	0	0	0	0	0	0	1
1	1	2020	2	0	0	0	2	0	0	0	-100	0	0	0	0	0	0	6	0	-1	1	0	1	0	0	0	0	0	0	0	0	0	0	0
1	1	2019	2	0	0	0	2	0	0	0	0	0	0	0	0	0	0	15	2	-1	1	0	1	0	0	0	0	0	1	0	0	0	0	0
1	1	2021	2	0	0	0	2	1	0	0	1	0	0	0	0	0	0	14	4	0	1	0	1	0	0	0	0	0	0	0	0	0	0	0
1	1	2018	2	1	0	0	3	0	0	0	0	0	0	0	0	0	0	15	0	-1	1	0	1	0	0	0	0	0	0	0	0	0	0	1
1	1	2020	2	0	0	0	3	0	1	0	0	0	0	0	0	0	0	12	8	0	1	0	1	0	0	0	0	0	0	0	0	0	0	0
1	1	2021	2	0	0	0	2	0	0	0	0	0	0	0	0	0	1	10	2	0	1	0	1	0	0	0	0	0	0	0	0	0	0	0
1	1	2019	2	0	0	0	3	0	0	0	-100	0	0	0	0	0	0	13	3	-1	1	0	1	0	0	0	0	0	0	0	0	0	0	0
1	1	2020	2	0	0	0	2	0	0	0	0	0	0	0	0	0	0	10	0	-1	1	0	1	0	0	0	0	0	0	0	0	0	0	0
1	1	2018	2	0	0	0	3	1	0	0	0	0	0	0	0	0	0	12	0	0	1	0	1	0	0	0	0	0	0	0	0	0	0	0
1	1	2021	2	0	0	0	2	0	-1	0	-100	0	0	0	0	0	0	11	2	-1	1	0	1	0	0	0	0	0	0	0	0	0	0	0
1	1	2021	2	0	0	0	3	1	0	0	-100	0	0	0	0	0	0	14	3	-1	1	0	1	0	0	0	0	0	0	0	0	0	0	0
1	1	2020	2	0	0	0	2	1	0	0	0	0	0	0	0	0	0	15	2	-1	1	0	1	0	0	0	0	0	0	0	0	0	0	0
1	1	2019	2	1	0	0	2	0	1	1	0	0	0	0	0	0	0	10	0	-1	1	0	1	0	0	0	0	0	0	0	0	0	0	1
1	1	2021	2	0	0	0	3	-1	0	0	0	0	0	0	0	0	0	11	1	0	1	0	1	0	0	0	0	0	0	0	0	0	0	0
1	1	2021	2	0	0	0	3	1	0	0	-100	0	0	0	0	0	0	9	0	0	1	0	1	0	0	0	0	0	0	0	0	0	0	0
1	1	2020	2	0	0	0	3	2	0	0	0	0	0	0	0	0	0	10	0	0	1	0	1	0	0	0	0	0	1	0	0	0	0	0
1	1	2018	2	0	0	0	1	1	1	0	0	0	0	0	0	0	0	12	0	-1	1	0	1	0	0	0	0	0	0	0	0	0	0	0
1	1	2018	2	0	0	0	2	3	0	0	0	0	0	0	0	0	0	12	1	-1	1	0	1	0	0	0	0	0	0	0	0	0	0	0
1	1	2021	2	0	0	0	1	0	0	0	1	0	0	0	0	0	0	12	1	-1	1	0	1	0	0	0	0	0	0	0	0	0	0	0
1	1	2019	2	0	0	0	3	0	0	0	-100	0	0	0	0	0	0	15	6	0	1	0	1	0	0	0	0	0	0	0	0	0	0	0
1	1	2019	2	0	0	0	2	0	0	0	0	0	0	0	0	0	0	10	1	-1	1	0	1	0	0	0	0	0	0	0	0	0	0	0
1	1	2019	2	0	0	0	3	1	0	0	-100	0	0	0	0	0	0	11	0	-1	1	0	1	0	0	0	0	0	1	0	0	0	0	0
1	1	2019	2	0	0	0	2	0	0	0	0	0	0	0	0	0	0	12	0	-1	1	0	1	0	0	0	0	0	0	0	0	0	0	0
1	1	2021	2	0	0	0	3	0	0	0	0	0	0	0	0	0	0	14	0	-1	1	0	1	0	0	0	0	0	0	0	0	0	0	0
1	1	2019	2	0	0	0	2	1	0	0	-100	0	0	0	0	0	0	6	1	-1	1	0	1	0	0	0	0	0	0	0	0	0	0	0
1	1	2019	2	0	0	0	2	1	0	0	0	0	0	0	0	0	0	12	1	-1	1	0	1	0	0	0	0	0	0	0	0	0	0	0
1	1	2021	2	0	0	0	2	0	0	0	0	0	0	0	0	0	0	7	0	-1	1	0	1	0	0	0	0	0	0	0	0	0	0	0
1	1	2021	2	0	0	0	2	0	0	0	-100	0	0	0	0	0	0	10	0	-1	1	0	1	0	0	0	0	0	0	0	0	0	0	0
1	1	2020	2	0	0	0	2	0	0	0	0	0	0	0	0	0	0	10	1	-1	1	0	1	0	0	0	0	0	0	0	0	0	0	0
1	1	2020	2	0	0	0	2	0	0	0	-100	0	0	0	0	0	0	8	1	-1	1	0	1	0	0	0	0	0	0	0	0	0	0	0
1	1	2020	2	0	0	0	2	0	1	1	0	0	0	0	0	0	0	5	0	-1	1	0	1	0	0	0	0	0	1	0	0	0	0	0
1	1	2020	2	0	0	0	2	2	0	0	-100	0	0	0	0	0	0	11	2	-1	1	0	1	0	0	0	0	0	0	0	0	1	0	0
1	1	2019	2	0	0	0	2	0	0	0	0	0	0	0	0	0	0	14	0	0	1	0	1	0	0	0	0	0	0	0	0	0	0	0
1	1	2019	2	0	0	0	2	1	0	0	0	0	0	0	0	0	0	11	0	-1	1	0	1	0	0	0	0	0	0	0	0	0	0	0
1	1	2020	2	0	0	0	2	0	1	0	0	0	0	0	0	0	0	6	3	0	1	0	1	0	0	0	0	0	0	0	0	1	0	0
1	1	2019	2	0	0	0	3	0	0	0	0	0	0	0	0	0	0	13	0	-1	1	0	1	0	0	0	0	0	0	0	0	0	0	0
1	1	2020	2	0	0	0	2	0	0	0	0	0	0	0	0	0	0	1	0	-1	1	0	1	0	0	0	0	0	0	0	0	0	0	0
1	1	2019	2	1	0	0	2	2	0	0	0	0	0	0	0	0	1	12	2	1	1	0	1	0	0	0	0	0	0	0	0	0	0	1
1	1	2019	2	0	0	0	2	1	1	0	0	0	0	0	0	0	1	18	2	0	1	0	1	0	0	0	0	0	0	0	0	0	0	0
1	1	2020	2	0	0	0	2	1	1	0	-100	0	0	0	0	0	1	9	0	-1	1	0	1	0	0	0	0	0	0	0	0	0	0	0
1	1	2019	2	0	0	0	1	0	1	1	-100	0	0	0	0	0	0	10	1	0	1	0	1	0	0	0	0	0	0	0	0	0	0	0
1	1	2021	2	0	0	0	1	0	0	1	-100	0	0	0	0	0	0	9	0	0	1	0	1	0	0	0	0	0	0	0	0	0	0	0
1	1	2020	2	0	0	0	2	1	0	0	-100	0	0	0	0	0	0	10	0	0	1	0	1	0	0	0	0	0	0	0	0	0	0	0
1	1	2018	2	0	0	0	2	0	0	0	0	0	0	0	0	0	0	11	5	-1	1	0	1	0	0	0	0	0	1	0	0	0	0	0
1	1	2020	2	0	0	0	2	0	0	0	0	0	0	0	0	0	0	8	0	-1	1	0	1	0	0	0	0	0	1	0	0	1	0	0
1	1	2019	2	0	0	0	2	0	0	0	-100	0	0	0	0	0	0	11	0	0	1	0	1	0	0	0	0	0	0	0	0	0	0	0
1	1	2020	2	0	0	0	3	1	0	0	0	0	0	0	0	0	0	15	2	0	1	0	1	0	0	0	0	0	0	0	0	0	0	0
1	1	2021	2	0	0	0	2	0	0	0	0	0	0	0	0	0	0	13	5	0	1	0	1	0	0	0	0	0	0	0	0	0	0	0
1	1	2020	2	0	0	0	3	1	0	0	0	0	0	0	0	0	0	9	1	0	1	0	1	0	0	0	0	0	0	0	0	0	0	0
1	1	2020	2	0	0	0	2	1	0	0	0	0	1	0	1	0	0	9	3	-1	1	0	1	0	0	0	0	0	0	0	0	0	0	0
1	1	2020	2	0	0	0	3	1	0	0	0	0	0	0	0	0	0	3	0	-1	1	0	1	0	0	0	0	0	0	0	0	0	0	0
1	1	2021	2	1	0	0	2	0	0	0	0	0	0	0	0	0	0	12	4	1	1	0	1	0	0	0	0	0	0	0	0	0	0	0
1	1	2018	2	0	0	0	2	0	0	0	0	0	0	0	0	0	0	13	1	-1	1	0	1	0	0	0	0	0	0	0	0	0	0	0
1	1	2021	2	0	0	0	2	0	0	0	0	0	0	0	0	0	0	12	2	0	1	0	1	0	0	0	0	0	0	0	0	0	0	0
1	1	2021	2	0	0	0	2	0	0	0	0	0	0	0	0	0	0	13	2	0	1	0	1	0	0	0	0	0	0	0	0	0	0	0
1	1	2020	2	0	0	0	2	1	0	0	0	0	0	0	0	0	0	10	3	-1	1	0	1	0	0	0	0	0	0	0	0	0	0	0
1	1	2020	2	0	0	0	2	1	0	0	0	0	0	0	0	0	0	13	0	-1	1	0	1	0	0	0	0	0	0	0	0	0	0	0
1	1	2021	2	0	0	0	2	1	0	0	0	0	0	0	0	0	0	14	0	0	1	0	1	0	0	0	0	0	0	0	0	0	0	0
1	1	2020	2	0	0	0	2	0	0	0	0	0	1	0	1	0	1	11	3	-1	1	0	1	0	0	0	0	0	0	0	0	0	0	0
1	1	2019	2	0	0	0	2	0	0	0	0	0	0	0	0	0	0	14	1	0	1	0	1	0	0	0	0	0	0	0	0	0	0	0
1	1	2019	2	0	0	0	2	0	0	0	-100	0	0	0	0	0	0	13	0	-1	1	0	1	0	0	0	0	0	1	0	0	0	0	0
1	1	2019	2	0	0	0	3	1	1	1	-100	0	0	0	0	0	0	9	0	-1	1	0	1	0	0	0	0	0	0	0	0	0	0	0
1	1	2018	2	0	0	0	3	0	0	0	0	0	0	0	0	0	0	17	11	0	1	0	1	0	0	0	0	0	0	0	0	0	0	0
1	1	2019	2	0	0	0	2	0	0	0	0	0	0	0	0	0	0	11	0	-1	1	0	1	0	0	0	0	0	0	0	0	0	0	0
1	1	2021	2	0	0	0	2	0	0	0	0	0	0	0	0	0	0	16	3	0	1	0	1	0	0	0	0	0	0	0	0	0	0	0
1	1	2020	2	0	0	0	2	2	0	0	0	0	0	0	0	0	0	11	3	-1	1	0	1	0	0	0	0	0	0	0	0	0	0	0
1	1	2020	2	0	0	0	2	1	0	0	0	0	0	0	0	0	1	5	2	0	1	0	1	0	0	0	0	0	0	0	0	0	0	0
1	1	2021	2	0	0	0	2	1	0	0	0	0	0	0	0	0	1	6	0	-1	1	0	1	0	0	0	0	0	1	0	0	0	0	0
1	1	2020	2	0	0	0	1	1	1	1	0	0	0	0	0	0	0	9	0	0	1	0	1	0	0	0	0	0	1	0	0	1	0	0
1	1	2020	2	0	0	0	3	0	0	0	0	0	0	0	0	0	0	16	3	-1	1	0	1	0	0	0	0	0	0	0	0	0	0	0
1	1	2021	2	0	0	0	3	0	0	0	0	0	0	0	0	0	0	12	0	-1	1	0	1	0	0	0	0	0	0	0	0	0	0	0
1	1	2018	2	0	0	0	3	0	0	0	0	0	0	0	0	0	0	15	1	0	1	0	1	0	0	0	0	0	0	0	0	0	0	0
1	1	2018	2	0	0	0	3	0	1	0	0	0	0	0	0	0	1	9	4	0	1	0	1	0	0	0	0	0	0	0	0	0	0	0
1	1	2019	2	0	0	0	2	0	0	0	0	0	0	0	0	0	0	10	2	-1	1	0	1	0	0	0	0	0	0	0	0	0	0	0
1	1	2020	2	0	0	0	2	1	0	0	1	0	0	1	1	0	0	10	1	0	1	0	1	0	0	0	0	0	0	0	0	1	0	0
1	1	2019	2	0	0	0	2	0	0	0	-100	0	0	0	0	0	0	7	0	-1	1	0	1	0	0	0	0	0	0	0	0	0	0	0
1	1	2019	2	0	0	0	2	0	0	0	-100	0	0	0	0	0	0	16	0	0	1	0	1	0	0	0	0	0	0	0	0	0	0	0
1	1	2020	2	0	0	0	2	2	0	0	0	0	0	0	0	0	1	13	0	-1	1	0	1	0	0	0	0	0	0	0	0	0	0	0
1	1	2019	2	0	0	0	2	0	0	0	0	0	0	0	0	0	0	14	1	0	1	0	1	0	0	0	0	0	1	0	0	0	0	0
1	1	2020	2	0	0	0	2	2	0	0	0	0	0	0	0	0	0	10	2	-1	1	0	1	0	0	0	0	0	0	0	0	0	0	0
1	1	2020	2	0	0	0	1	0	1	0	0	0	0	0	0	0	0	10	1	-1	1	0	1	0	0	0	0	0	0	0	0	0	0	0
1	1	2021	2	0	0	0	2	2	0	0	-100	0	0	0	0	0	0	7	2	0	1	0	1	0	0	0	0	0	1	0	0	0	0	0
1	1	2020	2	0	0	0	2	0	0	0	0	0	0	0	0	0	0	14	0	-1	1	0	1	0	0	0	0	0	0	0	0	0	0	0
1	1	2019	2	0	0	0	2	0	0	0	0	0	0	0	0	0	0	2	1	0	1	0	1	0	0	0	0	0	0	0	0	0	0	0
1	1	2019	2	1	0	0	2	1	0	0	0	0	0	0	0	0	0	13	0	-1	1	0	1	0	0	0	0	0	0	0	0	0	0	1
1	1	2018	2	0	0	0	2	0	0	0	1	0	0	0	0	0	0	12	1	0	1	0	1	0	0	0	0	0	0	0	0	0	0	0
1	1	2021	2	0	0	0	1	0	0	0	0	0	0	0	0	0	0	6	0	-1	1	0	1	0	0	0	0	0	0	0	0	0	0	0
1	1	2021	2	0	0	0	3	0	-1	0	-100	0	0	0	0	0	0	8	0	-1	1	0	1	0	0	0	0	0	1	0	0	0	0	0
1	1	2020	2	0	0	0	2	0	0	0	0	0	0	0	0	0	0	5	0	-1	1	0	1	0	0	0	0	0	0	0	0	0	0	0
1	1	2020	2	0	0	0	2	0	1	1	0	0	0	0	0	0	0	4	0	-1	1	0	1	0	0	0	0	0	0	0	0	0	0	0
1	1	2019	2	0	0	0	2	2	1	0	0	0	0	0	0	0	1	12	1	0	1	0	1	0	0	0	0	0	0	0	0	0	0	0
1	1	2019	2	0	0	0	1	0	1	0	0	0	0	0	0	0	0	14	1	0	1	0	1	0	0	0	0	0	0	0	0	0	0	0
1	1	2020	2	1	0	0	2	0	0	0	0	0	0	0	0	0	0	15	3	-1	1	0	1	0	0	0	0	0	0	0	0	0	0	1
1	1	2021	2	0	0	0	3	0	0	0	0	0	0	0	0	0	0	12	3	0	1	0	1	0	0	0	0	0	0	0	0	0	0	0
1	1	2019	2	0	0	0	2	1	0	0	1	0	0	0	0	0	0	7	1	-1	1	0	1	0	0	0	0	0	0	0	0	0	0	0
1	1	2021	2	0	0	0	2	0	0	0	0	0	0	0	0	0	0	5	1	0	1	0	1	0	0	0	0	0	0	0	0	0	0	0
1	1	2021	2	0	0	0	2	0	0	0	0	0	0	0	0	0	0	13	4	0	1	0	1	0	0	0	0	0	1	0	0	0	0	0
1	1	2020	2	0	0	0	2	0	0	0	0	0	0	0	0	0	0	14	1	0	1	0	1	0	0	0	0	0	0	0	0	1	0	0
1	1	2021	2	0	0	0	2	0	0	0	0	0	0	0	0	0	0	12	0	-1	1	0	1	0	0	0	0	0	0	0	0	0	0	0
1	1	2020	2	0	0	0	2	0	0	0	0	0	0	0	0	0	0	12	0	0	1	0	1	0	0	0	0	0	0	0	0	0	0	0
1	1	2018	2	0	0	0	2	1	0	0	0	0	0	0	0	0	0	6	2	-1	1	0	1	0	0	0	0	0	0	0	0	0	0	0
1	1	2021	2	0	0	0	2	0	0	0	0	0	0	0	0	0	0	12	1	-1	1	0	1	0	0	0	0	0	0	0	0	1	0	0
1	1	2019	2	0	0	0	3	2	0	0	0	0	0	0	0	0	0	13	1	0	1	0	1	0	0	0	0	0	0	0	0	0	0	0
1	1	2021	2	0	0	0	2	1	0	0	0	0	0	0	0	0	0	13	0	-1	1	0	1	0	0	0	0	0	0	0	0	0	0	0
1	1	2021	2	0	0	0	3	1	0	0	-100	0	0	0	0	0	0	11	0	-1	1	0	1	0	0	0	0	0	0	0	0	0	0	0
1	1	2021	2	0	0	0	3	0	0	0	0	0	0	0	0	0	0	10	1	-1	1	0	1	0	0	0	0	0	0	0	0	0	0	0
1	1	2019	2	0	0	0	2	1	0	0	-100	0	0	0	0	0	0	12	1	-1	1	0	1	0	0	0	0	0	0	0	0	0	0	0
1	1	2021	2	0	0	0	2	0	0	0	0	0	0	0	0	0	0	15	0	0	1	0	1	0	0	0	0	0	0	0	0	0	0	0
1	1	2019	2	0	0	0	3	0	0	0	0	0	0	0	0	0	0	13	0	-1	1	0	1	0	0	0	0	0	0	0	0	0	0	0
1	1	2021	2	0	0	0	2	0	0	0	-100	0	0	0	0	0	0	10	0	-1	1	0	1	0	0	0	0	0	0	0	0	0	0	0
1	1	2019	2	0	0	0	2	0	0	0	0	0	0	0	0	0	0	13	7	0	1	0	1	0	0	0	0	0	0	0	0	0	0	0
1	1	2021	2	0	0	0	2	0	0	0	0	0	0	0	0	0	1	5	7	0	1	0	1	0	0	0	0	0	0	0	0	0	0	0
1	1	2019	2	0	0	0	2	2	0	0	0	0	0	0	0	0	0	16	2	0	1	0	1	0	0	0	0	0	0	0	0	0	0	0
1	1	2021	2	0	0	0	2	0	0	0	0	0	0	0	0	0	0	13	4	0	1	0	1	0	0	0	0	0	0	0	0	0	0	0
1	1	2019	2	0	0	0	2	0	0	0	-100	0	0	0	0	0	0	12	3	0	1	0	1	0	0	0	0	0	0	0	0	0	0	0
1	1	2021	2	0	0	0	3	0	0	0	0	0	0	0	0	0	0	9	1	0	1	0	1	0	0	0	0	0	0	0	0	0	0	0
1	1	2020	2	0	0	0	2	0	0	1	0	0	0	0	0	0	0	19	1	0	1	0	1	0	0	0	0	0	0	0	0	0	0	0
1	1	2020	2	0	0	0	2	1	0	0	0	0	0	0	0	0	0	11	0	-1	1	0	1	0	0	0	0	0	0	0	0	0	0	0
1	1	2019	2	0	0	0	3	0	0	0	0	0	0	0	0	0	0	16	0	-1	1	0	1	0	0	0	0	0	0	0	0	0	0	0
1	1	2021	2	0	0	0	2	0	0	0	0	0	0	0	0	0	0	13	0	-1	1	0	1	0	0	0	0	0	0	0	0	0	0	0
1	1	2021	2	0	0	0	3	0	0	0	0	0	0	0	0	0	0	12	0	-1	1	0	1	0	0	0	0	0	0	0	0	0	0	0
1	1	2020	2	0	0	0	2	0	0	0	1	0	0	0	0	0	0	13	0	-1	1	0	1	0	0	0	0	0	0	0	0	0	0	0
1	1	2021	2	0	0	0	2	1	0	0	0	0	0	0	0	0	0	11	3	0	1	0	1	0	0	0	0	0	0	0	0	0	0	0
1	1	2020	2	0	0	0	3	0	0	0	-100	0	0	0	0	0	0	14	1	-1	1	0	1	0	0	0	0	0	0	0	0	0	0	0
1	1	2020	2	0	0	0	2	0	0	0	0	0	0	0	0	0	0	17	1	0	1	0	1	0	0	0	0	0	0	0	0	0	0	0
1	1	2019	2	1	0	0	2	0	0	0	0	0	0	0	0	0	0	10	6	1	1	0	1	0	0	0	0	0	0	0	0	1	0	1
1	1	2020	2	0	0	0	2	0	0	0	0	0	0	0	0	0	0	10	1	0	1	0	1	0	0	0	0	0	0	0	0	0	0	0
1	1	2021	2	0	0	0	2	0	0	0	0	0	0	0	0	0	0	13	0	-1	1	0	1	0	0	0	0	0	0	0	0	0	0	0
1	1	2021	2	0	0	0	2	0	0	0	-100	0	0	0	0	0	0	9	2	0	1	0	1	0	0	0	0	0	0	0	0	1	0	0
1	1	2019	2	0	0	0	2	0	0	0	0	0	0	0	0	0	0	7	0	-1	1	0	1	0	0	0	0	0	0	0	0	0	0	0
1	1	2020	2	0	0	0	2	0	0	0	-100	0	0	0	0	0	0	9	0	-1	1	0	1	0	0	0	0	0	0	0	0	0	0	0
1	1	2019	2	0	0	0	2	0	0	0	0	0	0	0	0	0	0	10	0	0	1	0	1	0	0	0	0	0	0	0	0	0	0	0
1	1	2021	2	0	0	0	2	0	0	0	0	0	0	0	0	0	0	12	0	0	1	0	1	0	0	0	0	0	0	0	0	0	0	0
1	1	2020	2	0	0	0	2	0	0	0	-100	0	0	0	0	0	0	5	0	0	1	0	1	0	0	0	0	0	0	0	0	0	0	0
1	1	2021	2	0	0	0	2	0	0	0	0	0	0	0	0	0	0	4	0	0	1	0	1	0	0	0	0	0	0	0	0	0	0	0
1	1	2021	2	0	0	0	2	3	0	0	-100	0	0	0	0	0	0	7	2	0	1	0	1	0	0	0	0	0	0	0	0	0	0	0
1	1	2021	2	0	0	0	2	2	0	0	1	0	0	0	0	0	1	12	3	0	1	0	1	0	0	0	0	0	0	0	0	0	0	0
1	1	2021	2	0	0	0	3	3	0	0	0	0	0	0	0	0	1	9	0	-1	1	0	1	0	0	0	0	0	0	0	0	0	0	0
1	1	2020	2	0	0	0	2	0	0	0	0	0	0	0	0	0	0	10	0	-1	1	0	1	0	0	0	0	0	0	0	0	0	0	0
0	1	2018	2	0	0	0	2	0	0	0	0	0	0	0	0	0	0	19	0	-1	1	0	1	0	0	0	0	0	0	0	0	0	0	0
1	1	2021	2	1	0	0	2	0	0	0	0	0	0	0	0	0	0	10	0	1	1	0	1	0	0	0	0	0	0	0	0	0	0	0
1	1	2019	2	0	0	0	2	0	0	0	0	0	0	0	0	0	0	10	1	0	1	0	1	0	0	0	0	0	0	0	0	0	0	0
1	1	2019	2	0	0	0	3	0	0	0	-100	0	1	0	1	0	0	1	1	0	1	0	1	0	0	0	0	0	0	0	0	0	0	0
1	1	2019	2	0	0	0	2	0	0	0	-100	0	0	0	0	0	0	11	4	-1	1	0	1	0	0	0	0	0	0	0	0	0	0	0
1	1	2020	2	0	0	0	2	1	0	1	0	0	0	0	0	0	1	12	5	-1	1	0	1	0	0	0	0	0	0	0	0	0	0	0
1	1	2020	2	1	0	0	2	0	0	0	1	0	0	0	0	0	0	5	3	0	1	0	1	0	0	0	0	0	1	0	0	0	0	1
1	1	2021	2	0	0	0	2	0	0	0	0	0	0	0	0	0	0	14	1	-1	1	0	1	0	0	0	0	0	0	0	0	0	0	0
1	1	2018	2	0	0	0	2	0	0	0	0	0	0	0	0	0	0	12	2	-1	1	0	1	0	0	0	0	0	0	0	0	0	0	0
1	1	2021	2	0	0	0	2	2	0	0	0	0	0	0	0	0	0	12	1	0	1	0	1	0	0	0	0	0	0	0	0	0	0	0
1	1	2019	2	0	0	0	3	0	0	0	0	0	0	0	0	0	0	9	0	0	1	0	1	0	0	0	0	0	0	0	0	0	0	0
1	1	2021	2	0	0	0	3	0	0	0	-100	0	0	0	0	0	0	16	2	0	1	0	1	1	0	0	0	1	1	0	0	1	0	0
1	0	2021	2	0	0	0	2	0	0	0	0	0	0	0	0	0	0	10	3	-1	1	0	1	0	0	0	0	0	0	0	0	0	0	0
1	1	2018	2	0	0	0	2	1	0	0	0	0	0	0	0	0	0	14	0	-1	1	0	1	0	0	0	0	0	0	0	0	0	0	0
1	1	2021	2	0	0	0	2	0	0	0	0	0	0	0	0	0	0	11	0	-1	1	0	1	0	0	0	0	0	0	0	0	0	0	0
1	1	2021	2	0	0	0	2	1	0	0	0	0	0	0	0	0	0	11	0	-1	1	0	1	0	0	0	0	0	0	0	0	0	0	0
1	1	2019	2	0	0	0	2	2	0	0	-100	0	0	0	0	0	0	12	0	-1	1	0	1	0	0	0	0	0	0	0	0	0	0	0
1	1	2019	2	0	0	0	2	1	0	0	-100	0	0	0	0	0	0	13	2	-1	1	0	1	0	0	0	0	0	0	0	0	0	0	0
1	1	2018	2	0	0	0	2	0	0	1	0	0	0	0	0	0	0	11	1	-1	1	0	1	0	0	0	0	0	0	0	0	0	0	0
1	1	2019	2	0	0	0	2	0	0	0	0	0	0	0	0	0	0	10	0	-1	1	0	1	0	0	0	0	0	0	0	0	0	0	0
1	1	2021	2	1	0	0	3	0	1	0	0	0	0	0	0	0	0	9	3	1	1	0	1	0	0	0	0	0	0	0	0	0	0	0
1	1	2021	2	0	0	0	2	0	0	0	-100	0	0	0	0	0	0	9	0	-1	1	0	1	0	0	0	0	0	0	0	0	0	0	0
1	1	2021	2	0	0	0	2	0	0	0	0	0	0	0	0	0	0	13	0	-1	1	0	1	0	0	0	0	0	0	0	0	1	0	0
1	1	2020	2	0	0	0	2	0	0	0	0	0	0	0	0	0	0	10	0	-1	1	0	1	0	0	0	0	0	0	0	0	0	0	0
1	1	2020	2	0	0	0	2	2	0	0	0	0	0	0	0	0	0	10	0	-1	1	0	1	0	0	0	0	0	0	0	0	0	0	0
1	1	2021	2	0	0	0	2	0	0	0	-100	0	0	0	0	0	1	6	5	0	1	0	1	0	0	0	0	0	0	0	0	1	0	0
1	1	2020	2	1	0	0	3	1	0	0	0	0	0	0	0	0	0	12	3	1	1	0	1	0	0	0	0	0	0	0	0	0	0	1
1	1	2020	2	0	0	0	2	0	0	0	0	0	0	0	0	0	0	11	0	0	1	0	1	0	0	0	0	0	0	0	0	0	0	0
1	1	2020	2	0	0	0	2	0	0	0	0	0	0	0	0	0	0	11	1	0	1	0	1	0	0	0	0	0	0	0	0	0	0	0
1	1	2020	2	0	0	0	2	1	1	0	0	0	0	0	0	0	0	11	0	0	1	0	1	0	0	0	0	0	0	0	0	0	0	0
1	1	2021	2	0	0	0	2	0	0	0	0	0	0	0	0	0	0	8	0	0	1	0	1	0	0	0	0	0	0	0	0	0	0	0
1	1	2020	2	0	0	0	2	2	0	0	-100	0	0	0	0	0	0	9	0	-1	1	0	1	0	0	0	0	0	0	0	0	0	0	0
1	1	2020	2	0	0	0	2	0	0	0	0	0	0	0	0	0	0	9	0	0	1	0	1	0	0	0	0	0	0	0	0	0	0	0
1	1	2020	2	0	0	0	2	2	0	0	-100	0	0	0	0	0	0	9	0	-1	1	0	1	0	0	0	0	0	0	0	0	0	0	0
1	1	2021	2	0	0	0	2	3	1	1	1	0	0	0	0	0	1	7	2	1	1	0	1	0	0	0	0	0	0	0	0	1	0	0
1	0	2021	2	0	0	0	2	0	0	0	0	0	0	0	0	0	1	9	1	-1	1	0	1	0	0	0	0	0	0	0	0	0	0	0
1	1	2020	2	0	0	0	2	1	-1	0	0	0	0	0	0	0	0	6	0	0	1	0	1	0	0	0	0	0	0	0	0	0	0	0
1	1	2021	2	0	0	0	3	1	0	0	0	0	0	0	0	0	0	13	0	-1	1	0	1	0	0	0	0	0	0	0	0	0	0	0
1	1	2020	2	0	0	0	3	0	0	0	0	0	0	0	0	0	0	13	1	-1	1	0	1	0	0	0	0	0	0	0	0	0	0	0
1	1	2020	2	0	0	0	2	0	0	0	0	0	0	0	0	0	0	11	0	-1	1	0	1	0	0	0	0	0	0	0	0	0	0	0
1	1	2019	2	0	0	0	3	0	0	0	0	0	0	0	0	0	0	13	1	-1	1	0	1	0	0	0	0	0	0	0	0	0	0	0
1	1	2019	2	0	0	0	2	0	0	0	0	0	0	0	0	0	0	14	0	-1	1	0	1	0	0	0	0	0	0	0	0	0	0	0
1	1	2021	2	0	0	0	2	0	0	0	0	0	0	0	0	0	0	17	0	-1	1	0	1	0	0	0	0	0	0	0	0	0	0	0
1	1	2019	2	0	0	0	2	0	0	0	0	0	0	0	0	0	0	7	0	-1	1	0	1	0	0	0	0	0	0	0	0	0	0	0
1	1	2021	2	0	0	0	2	0	0	0	0	0	0	0	0	0	0	9	0	-1	1	0	1	0	0	0	0	0	0	0	0	0	0	0
1	1	2020	2	0	0	0	2	0	0	0	0	0	0	0	0	0	0	11	0	-1	1	0	1	0	0	0	0	0	1	0	0	0	0	0
1	1	2021	2	0	0	0	2	0	0	0	0	0	0	0	0	0	0	11	0	0	1	0	1	0	0	0	0	0	0	0	0	0	0	0
1	1	2019	2	0	0	0	2	1	0	0	0	0	0	0	0	0	0	20	0	-1	1	0	1	0	0	0	0	0	0	0	0	0	0	0
1	1	2019	2	0	0	0	3	0	0	0	0	0	0	0	0	0	0	11	7	-1	1	0	1	0	0	0	0	0	0	0	0	0	0	0
1	1	2020	2	0	0	0	3	0	0	0	0	0	0	0	0	0	0	11	1	-1	1	0	1	0	0	0	0	0	0	0	0	0	0	0
1	1	2021	2	0	0	0	3	0	0	0	0	0	0	0	0	0	0	8	4	-1	1	0	1	0	0	0	0	0	0	0	0	0	0	0
1	1	2020	2	0	0	0	2	0	1	0	0	0	0	0	0	0	0	8	0	-1	1	0	1	0	0	0	0	0	0	0	0	0	0	0
1	1	2021	2	0	0	0	2	1	0	0	0	0	0	0	0	0	0	10	0	-1	1	0	1	0	0	0	0	0	0	0	0	0	0	0
1	1	2021	2	0	0	0	2	0	1	1	0	0	0	0	0	0	0	11	0	-1	1	0	1	0	0	0	0	0	0	0	0	0	0	0
1	1	2019	2	0	0	0	2	0	0	0	0	0	0	0	0	0	0	16	1	0	1	0	1	0	0	0	0	0	0	0	0	0	0	0
1	1	2021	2	0	0	0	2	0	0	0	0	0	1	0	1	0	0	14	2	-1	1	0	1	0	0	0	0	0	1	0	0	1	0	0
1	1	2020	2	0	0	0	2	0	0	0	0	0	0	0	0	0	0	16	0	-1	1	0	1	0	0	0	0	0	0	0	0	0	0	0
1	1	2021	2	0	0	0	2	0	1	1	-100	0	0	0	0	0	0	8	0	0	1	0	1	0	0	0	0	0	0	0	0	0	0	0
1	1	2021	2	0	0	0	3	1	0	0	-100	0	0	0	0	0	0	16	5	0	1	0	1	0	0	0	0	0	0	0	0	0	0	0
1	1	2020	2	0	0	0	2	0	0	0	0	0	0	0	0	0	0	10	1	0	1	0	1	0	0	0	0	0	0	0	0	0	0	0
1	1	2020	2	0	0	0	2	0	0	0	0	0	0	0	0	0	0	15	1	-1	1	0	1	0	0	0	0	0	0	0	0	0	0	0
1	1	2019	2	0	0	0	2	0	0	0	0	0	0	0	0	0	0	10	4	0	1	0	1	0	0	0	0	0	0	0	0	0	0	0
1	1	2019	2	0	0	0	2	1	1	0	0	0	0	0	0	0	1	8	3	0	1	0	1	0	0	0	0	0	0	0	0	0	0	0
1	1	2021	2	1	0	0	2	1	1	0	0	0	0	0	0	0	1	9	0	0	1	0	1	0	0	0	0	0	0	0	0	0	0	0
1	1	2020	2	0	0	0	2	0	0	0	0	0	0	0	0	0	0	5	5	0	1	0	1	0	0	0	0	0	0	0	0	0	0	0
1	1	2020	2	1	0	0	2	0	1	0	-100	0	0	0	0	0	0	4	7	1	1	0	1	0	0	0	0	0	0	0	0	0	0	1
1	1	2019	2	0	0	0	2	0	0	0	0	0	0	0	0	0	0	14	0	-1	1	0	1	0	0	0	0	0	0	0	0	0	0	0
1	1	2020	2	0	0	0	2	0	0	0	0	0	0	0	0	0	0	12	0	-1	1	0	1	0	0	0	0	0	0	0	0	0	0	0
1	1	2021	2	0	0	0	3	0	0	1	0	0	0	0	0	0	0	6	0	-1	1	0	1	0	0	0	0	0	0	0	0	0	0	0
1	1	2019	2	0	0	0	2	2	0	0	0	0	0	0	0	0	0	12	4	0	1	0	1	0	0	0	0	0	0	0	0	0	0	0
1	1	2019	2	0	0	0	2	1	0	1	-100	0	0	0	0	0	0	14	1	1	1	0	1	0	0	0	0	0	0	0	0	0	0	0
1	1	2020	2	0	0	0	2	1	0	1	1	0	0	0	0	0	0	4	0	-1	1	0	1	0	0	0	0	0	0	0	0	0	0	0
1	1	2019	2	0	0	0	2	0	0	0	0	0	0	0	0	0	0	14	0	-1	1	0	1	0	0	0	0	0	0	0	0	0	0	0
1	0	2020	2	0	0	0	2	0	0	0	0	0	0	0	0	0	0	11	0	-1	1	0	1	0	0	0	0	0	0	0	0	0	0	0
1	1	2019	2	0	0	0	1	1	1	0	-100	0	0	0	0	0	1	5	1	-1	1	0	1	0	0	0	0	0	0	0	0	0	0	0
1	1	2019	2	0	0	0	1	2	0	0	0	0	0	0	0	0	0	13	0	0	1	0	1	0	0	0	0	0	0	0	0	0	0	0
1	1	2020	2	0	0	0	2	2	0	0	0	0	0	0	0	0	0	11	2	-1	1	0	1	0	0	0	0	0	0	0	0	1	0	0
1	1	2021	2	1	0	0	2	0	1	0	0	0	0	0	0	0	1	8	0	0	1	0	1	0	0	0	0	0	0	0	0	0	0	0
1	1	2019	2	0	0	0	2	0	0	0	-100	0	0	0	0	0	0	16	4	-1	1	0	1	0	0	0	0	0	0	0	0	0	0	0
1	1	2021	2	0	0	0	2	1	0	0	0	0	0	0	0	0	0	13	0	-1	1	0	1	0	0	0	0	0	0	0	0	0	0	0
1	0	2021	2	0	0	0	3	0	0	0	0	0	0	0	0	0	0	10	0	-1	1	0	1	0	0	0	0	0	0	0	0	0	0	0
1	0	2020	2	0	0	0	3	2	0	0	-100	0	0	0	0	0	0	9	1	-1	1	0	1	0	0	0	0	0	0	0	0	1	0	0
1	1	2021	2	0	0	0	3	1	0	0	0	0	0	0	0	0	0	15	0	0	1	0	1	0	0	0	0	0	0	0	0	0	0	0
1	1	2021	2	0	0	0	3	0	1	0	0	0	0	0	0	0	0	9	0	-1	1	0	1	0	0	0	0	0	0	0	0	0	0	0
1	1	2020	2	0	0	0	2	2	1	1	0	0	0	0	0	0	0	12	0	-1	1	0	1	0	0	0	0	0	0	0	0	0	0	0
1	1	2021	2	0	0	0	2	1	1	0	0	0	0	0	0	0	0	7	0	-1	1	0	1	0	0	0	0	0	0	0	0	0	0	0
1	1	2020	2	0	0	0	2	0	0	0	0	0	0	0	0	0	0	12	0	0	1	0	1	0	0	0	0	0	0	0	0	0	0	0
1	1	2020	2	1	0	0	3	0	0	0	0	0	0	0	0	0	0	10	2	-1	1	0	1	0	0	0	0	0	0	0	0	0	0	1
1	1	2021	2	0	0	0	3	1	0	0	0	0	0	0	0	0	0	14	1	0	1	0	1	0	0	0	0	0	0	0	0	0	0	0
1	1	2019	2	0	0	0	1	0	0	0	0	0	0	0	0	0	0	11	0	-1	1	0	1	0	0	0	0	0	0	0	0	0	0	0
1	1	2018	2	0	0	0	2	0	0	0	0	0	0	0	0	0	0	15	3	-1	1	0	1	0	0	0	0	0	0	0	0	0	0	0
1	1	2021	2	0	0	0	2	0	0	0	0	0	0	0	0	0	0	10	5	-1	1	0	1	0	0	0	0	0	0	0	0	0	0	0
1	1	2021	2	0	0	0	2	0	1	0	0	0	0	0	0	0	0	9	1	-1	1	0	1	0	0	0	0	0	0	0	0	0	0	0
1	1	2021	2	0	0	0	3	0	0	0	0	0	0	0	0	0	0	5	0	-1	1	0	1	0	0	0	0	0	0	0	0	0	0	0
1	1	2021	2	0	0	0	3	0	0	0	-100	0	0	0	0	0	0	10	1	0	1	0	1	0	0	0	0	0	1	0	0	1	0	0
1	1	2021	2	0	0	0	2	0	0	0	0	0	0	0	0	0	0	16	0	1	1	0	1	0	0	0	0	0	0	0	0	0	0	0
1	1	2019	2	0	0	0	2	0	0	0	0	0	0	0	0	0	0	10	0	-1	1	0	1	0	0	0	0	0	0	0	0	0	0	0
1	1	2021	2	0	0	0	2	0	0	0	0	0	0	0	0	0	0	7	1	-1	1	0	1	0	0	0	0	0	0	0	0	0	0	0
1	1	2019	2	0	0	0	2	0	1	1	0	0	0	0	0	0	0	12	2	0	1	0	1	0	0	0	0	0	0	0	0	0	0	0
1	1	2021	2	0	0	0	3	0	0	0	0	0	0	0	0	0	0	15	6	0	1	0	1	0	0	0	0	0	0	1	0	0	1	0
1	1	2020	2	0	0	0	2	0	0	0	0	0	0	0	0	0	0	11	0	-1	1	0	1	0	0	0	0	0	1	0	0	0	0	0
1	1	2020	2	0	0	0	3	1	1	0	-100	0	0	0	0	0	0	9	4	0	1	0	1	0	0	0	0	0	0	0	0	0	0	0
1	1	2021	2	0	0	0	3	0	0	0	0	0	0	0	0	0	0	10	0	-1	1	0	1	0	0	0	0	0	0	0	0	1	0	0
1	1	2020	2	0	0	0	2	0	1	0	0	0	0	0	0	0	0	13	2	0	1	0	1	0	0	0	0	0	0	0	0	0	0	0
1	1	2021	2	0	0	0	2	0	0	0	0	0	0	0	0	0	0	13	0	-1	1	0	1	0	0	0	0	0	0	0	0	0	0	0
1	1	2019	2	0	0	0	2	0	0	0	0	0	0	0	0	0	0	7	0	0	1	0	1	0	0	0	0	0	1	0	0	0	0	0
1	1	2020	2	0	0	0	2	0	0	0	0	0	0	0	0	0	0	11	1	-1	1	0	1	0	0	0	0	0	0	0	0	0	0	0
0	1	2020	2	0	0	0	2	0	0	0	0	0	0	0	0	0	0	13	0	-1	1	0	1	0	0	0	0	0	0	0	0	0	0	0
1	1	2019	2	0	0	0	2	0	0	0	0	0	0	0	0	0	0	13	1	-1	1	0	1	0	0	0	0	0	0	1	0	1	0	0
1	1	2020	2	0	0	0	2	1	0	0	0	0	0	0	0	0	0	5	2	0	1	0	1	0	0	0	0	0	0	0	0	0	0	0
1	1	2020	2	0	0	0	2	0	1	0	0	0	0	0	0	0	0	12	1	0	1	0	1	0	0	0	0	0	0	0	0	0	0	0
1	1	2020	2	0	0	0	2	0	0	0	0	0	0	0	0	0	0	8	1	-1	1	0	1	0	0	0	0	0	0	0	0	0	0	0
1	1	2021	2	0	0	0	2	0	0	0	0	0	0	0	0	0	0	5	1	0	1	0	1	0	0	0	0	0	0	0	0	0	0	0
1	1	2019	2	0	0	0	2	0	0	0	-100	0	0	0	0	0	0	12	0	-1	1	0	1	0	0	0	0	0	0	0	0	0	0	0
1	1	2021	2	0	0	0	3	0	0	0	0	0	0	0	0	0	0	15	2	0	1	0	1	0	0	0	0	0	0	0	0	1	0	0
1	1	2021	2	0	0	0	3	0	1	0	-100	0	0	0	0	0	0	11	1	-1	1	0	1	0	0	0	0	0	0	0	0	1	0	0
1	1	2019	2	0	0	0	2	0	0	0	0	0	0	0	0	0	0	8	3	0	1	0	1	0	0	0	0	0	0	0	0	0	0	0
1	0	2021	2	0	0	0	1	1	1	1	-100	0	0	0	0	0	0	7	0	-1	1	0	1	0	0	0	0	0	0	0	0	0	0	0
1	1	2020	2	0	0	0	2	1	0	0	0	0	0	0	0	0	0	7	8	-1	1	0	1	0	0	0	0	0	0	0	0	0	0	0
1	1	2020	2	1	0	0	2	0	1	0	0	0	0	0	0	0	0	10	3	-1	1	0	1	0	0	0	0	0	0	0	0	0	0	1
1	0	2021	2	1	0	0	2	0	0	0	-100	0	0	0	0	0	0	11	0	-1	1	0	1	0	0	0	0	0	0	0	0	0	0	0
1	1	2020	2	0	0	0	2	0	0	0	0	0	0	0	0	0	0	4	0	-1	1	0	1	0	0	0	0	0	1	0	0	0	0	0
1	1	2020	2	0	0	0	2	0	0	0	0	0	0	0	0	0	0	12	0	0	1	0	1	0	0	0	0	0	0	0	0	0	0	0
1	1	2021	2	0	0	0	2	0	0	0	0	0	0	0	0	0	0	6	0	-1	1	0	1	0	0	0	0	0	0	0	0	0	0	0
1	1	2020	2	0	0	0	2	1	0	0	0	0	0	0	0	0	0	11	0	-1	1	0	1	0	0	0	0	0	0	0	0	0	0	0
1	1	2019	2	0	0	0	3	0	0	0	0	0	0	0	0	0	0	10	2	0	1	0	1	0	0	0	0	0	0	0	0	0	0	0
1	1	2020	2	0	0	0	1	0	0	0	0	0	0	0	0	0	0	9	1	-1	1	0	1	0	0	0	0	0	0	0	0	0	0	0
1	1	2020	2	0	0	0	2	0	0	0	0	0	0	0	0	0	0	7	1	0	1	0	1	0	0	0	0	0	0	0	0	0	0	0
1	1	2020	2	0	0	0	1	1	1	0	0	0	0	0	0	0	0	16	4	0	1	0	1	0	0	0	0	0	1	0	0	0	0	0
1	1	2020	2	0	0	0	3	0	0	0	0	0	0	0	0	0	0	8	2	0	1	0	1	0	0	0	0	0	0	0	0	0	0	0
1	1	2019	2	0	0	0	1	0	1	0	0	0	0	0	0	0	0	11	2	0	1	0	1	0	0	0	0	0	0	0	0	0	0	0
1	1	2020	2	0	0	0	3	0	0	0	0	0	0	0	0	0	0	12	0	-1	1	0	1	0	0	0	0	0	0	0	0	0	0	0
1	1	2020	2	0	0	0	3	0	1	0	0	0	0	0	0	0	1	9	0	0	1	0	1	0	0	0	0	0	0	0	0	0	0	0
1	1	2020	2	0	0	0	2	0	0	0	0	0	0	0	0	0	0	10	1	-1	1	0	1	0	0	0	0	0	0	0	0	0	0	0
1	1	2020	2	0	0	0	2	0	0	0	0	0	0	0	0	0	0	7	9	0	1	0	1	0	0	0	0	0	0	0	0	1	0	0
1	1	2021	2	0	0	0	2	0	0	0	0	0	0	0	0	0	0	9	0	-1	1	0	1	0	0	0	0	0	0	0	0	0	0	0
1	1	2019	2	0	0	0	2	1	1	0	0	0	0	0	0	0	0	11	1	0	1	0	1	0	0	0	0	0	0	0	0	0	0	0
1	1	2021	2	0	1	0	3	1	0	0	-100	0	0	0	0	0	0	0	9	0	1	0	1	0	0	0	0	0	0	0	0	0	0	0
1	1	2021	2	0	0	0	2	1	0	0	0	0	0	0	0	0	0	11	0	-1	1	0	1	0	0	0	0	0	0	0	0	0	0	0
1	1	2020	2	0	0	0	2	0	1	0	0	0	0	0	0	0	0	10	2	0	1	0	1	0	0	0	0	0	0	0	0	0	0	0
1	1	2019	2	0	0	0	2	0	0	0	0	0	0	0	0	0	0	8	1	-1	1	0	1	0	0	0	0	0	0	0	0	0	0	0
1	1	2021	2	0	0	0	3	1	0	1	0	0	0	0	0	0	0	6	3	0	1	0	1	0	0	0	0	0	0	0	0	0	0	0
1	1	2021	2	0	0	0	3	1	0	0	-100	0	0	0	0	0	0	11	1	-1	1	0	1	0	0	0	0	0	0	1	0	1	0	0
1	1	2021	2	0	0	0	2	0	0	1	0	0	0	0	0	0	0	7	1	0	1	0	1	0	0	0	0	0	0	0	0	0	0	0
1	1	2021	2	0	0	0	2	0	0	0	0	0	0	0	0	0	0	10	1	1	1	0	1	0	0	0	0	0	0	0	0	0	0	0
1	1	2020	2	0	0	0	3	2	0	0	0	0	0	0	0	0	1	7	2	-1	1	0	1	0	0	0	0	0	0	0	0	0	0	0
1	1	2021	2	0	0	0	2	0	0	0	0	0	0	0	0	0	0	12	1	-1	1	0	1	0	0	0	0	0	0	0	0	0	0	0
1	1	2018	2	0	0	0	2	0	0	0	0	0	0	0	0	0	0	15	2	-1	1	0	1	0	0	0	0	0	0	0	0	0	0	0
1	1	2021	2	0	0	0	2	1	0	0	0	0	0	0	0	0	0	15	0	-1	1	0	1	0	0	0	0	0	0	0	0	0	0	0
1	1	2020	2	0	0	0	2	1	0	0	-100	0	0	0	0	0	0	7	6	1	1	0	1	0	0	0	0	0	0	0	0	1	0	0
1	1	2018	2	0	0	0	2	0	0	0	0	0	0	0	0	0	0	14	0	-1	1	0	1	0	0	0	0	0	0	0	0	0	0	0
1	1	2021	2	0	0	0	2	0	-1	1	0	0	0	0	0	0	1	10	2	-1	1	0	1	0	0	0	0	0	0	0	0	0	0	0
1	1	2021	2	0	0	0	3	0	0	0	0	0	0	0	0	0	0	13	0	-1	1	0	1	0	0	0	0	0	1	0	0	0	0	0
1	1	2021	2	0	0	0	2	1	1	0	1	0	0	0	0	0	0	10	2	-1	1	0	1	0	0	0	0	0	0	0	0	0	0	0
1	1	2018	2	0	0	0	2	1	0	0	1	0	0	0	0	0	0	10	2	0	1	0	1	0	0	0	0	0	0	0	0	0	0	0
1	0	2021	2	0	0	0	2	1	0	0	1	0	0	0	0	0	0	13	1	-1	1	0	1	0	0	0	0	0	0	0	0	0	0	0
1	1	2019	2	0	0	0	3	0	0	0	0	0	0	0	0	0	0	15	3	0	1	0	1	0	0	0	0	0	0	0	0	0	0	0
1	1	2018	2	0	0	0	2	0	0	0	0	0	0	0	0	0	0	8	1	0	1	0	1	0	0	0	0	0	0	0	0	0	0	0
1	1	2021	2	0	0	0	2	0	0	0	-100	0	1	0	1	0	0	14	1	-1	1	0	1	0	0	0	0	0	1	0	0	0	0	0
1	1	2020	2	0	0	0	1	1	0	0	0	0	0	0	0	0	0	3	1	0	1	0	1	0	0	0	0	0	1	0	0	1	0	0
1	1	2018	2	0	0	0	1	0	1	1	1	0	0	0	0	0	0	13	1	-1	1	0	1	0	0	0	0	0	0	0	0	0	0	0
1	1	2021	2	0	0	0	2	1	1	1	0	0	0	0	0	0	0	11	0	-1	1	0	1	0	0	0	0	0	1	0	0	0	0	0
1	1	2020	2	0	0	0	2	0	0	0	0	0	0	0	0	0	0	10	0	-1	1	0	1	0	0	0	0	0	0	0	0	0	0	0
1	1	2018	2	0	0	0	2	0	1	0	0	0	0	0	0	0	0	8	13	0	1	0	1	0	0	0	0	0	0	0	0	0	0	0
1	1	2020	2	0	0	0	2	1	0	0	0	0	0	0	0	0	0	13	1	-1	1	0	1	0	0	0	0	0	0	0	0	0	0	0
1	1	2018	2	0	0	0	2	0	0	0	0	0	0	0	0	0	0	10	0	-1	1	0	1	0	0	0	0	0	0	0	0	0	0	0
1	1	2019	2	0	0	0	2	0	0	0	-100	0	0	0	0	0	0	9	4	0	1	0	1	0	0	0	0	0	0	0	0	0	0	0
1	1	2019	2	0	0	0	2	0	0	0	0	0	0	0	0	0	0	14	2	-1	1	0	1	0	0	0	0	0	0	0	0	0	0	0
1	1	2021	2	0	0	0	2	0	0	0	0	0	0	0	0	0	0	11	1	-1	1	0	1	0	0	0	0	0	0	0	0	0	0	0
0	1	2018	2	0	0	0	1	2	1	0	0	0	0	0	0	0	0	19	0	-1	1	0	1	0	0	0	0	0	0	0	0	0	0	0
1	1	2020	2	0	0	0	3	0	0	0	0	0	0	0	0	0	0	16	0	-1	1	0	1	0	0	0	0	0	0	0	0	0	0	0
1	1	2019	2	0	0	0	2	2	1	0	0	0	0	0	0	0	0	16	1	-1	1	0	1	0	0	0	0	0	0	0	0	0	0	0
1	1	2018	2	0	0	0	2	1	0	0	0	0	0	0	0	0	0	11	1	-1	1	0	1	0	0	0	0	0	0	0	0	0	0	0
1	1	2020	2	0	0	0	2	2	0	0	0	0	0	0	0	0	0	13	0	-1	1	0	1	0	0	0	0	0	1	0	0	0	0	0
1	1	2020	2	0	0	0	3	1	0	0	0	0	0	0	0	0	0	12	0	-1	1	0	1	0	0	0	0	0	0	0	0	0	0	0
1	1	2021	2	0	0	0	2	0	0	0	0	0	0	0	0	0	0	12	0	0	1	0	1	0	0	0	0	0	0	0	0	0	0	0
1	1	2020	2	0	0	0	2	1	0	0	0	0	0	0	0	0	0	11	1	-1	1	0	1	0	0	0	0	0	0	0	0	1	0	0
1	1	2018	2	0	0	0	2	0	0	0	1	0	0	0	0	0	0	13	0	-1	1	0	1	0	0	0	0	0	0	0	0	1	0	0
1	1	2020	2	0	0	0	2	0	0	0	0	0	0	0	0	0	0	14	0	-1	1	0	1	0	0	0	0	0	0	0	0	0	0	0
1	1	2019	2	0	0	0	3	1	0	1	0	0	0	0	0	0	0	14	0	0	1	0	1	0	0	0	0	0	0	0	0	0	0	0
1	1	2018	2	0	0	0	2	3	0	0	0	0	0	0	0	0	0	11	0	-1	1	0	1	0	0	0	0	0	0	0	0	0	0	0
1	1	2019	2	0	0	0	2	1	0	0	0	0	0	0	0	0	0	9	1	-1	1	0	1	0	0	0	0	0	0	0	0	0	0	0
1	1	2021	2	0	0	0	2	1	-1	0	0	0	0	0	0	0	0	11	0	0	1	0	1	0	0	0	0	0	0	0	0	0	0	0
1	1	2018	2	0	0	0	3	0	0	0	0	0	0	0	0	0	0	16	6	0	1	0	1	0	0	0	0	0	0	0	0	0	0	0
1	0	2020	2	0	0	0	2	0	1	0	0	0	0	0	0	0	0	10	5	0	1	0	1	0	0	0	0	0	0	0	0	0	0	0
1	1	2019	2	0	0	0	2	0	0	0	-100	0	0	0	0	0	0	8	0	0	1	0	1	0	0	0	0	0	0	0	0	0	0	0
1	1	2021	2	0	0	0	3	1	0	0	0	0	0	0	0	0	0	11	1	0	1	0	1	0	0	0	0	0	0	0	0	0	0	0
1	1	2020	2	0	0	0	3	1	0	0	-100	0	0	0	0	0	0	4	3	-1	1	0	1	0	0	0	0	0	0	0	0	0	0	0
1	1	2019	2	0	0	0	3	1	1	0	0	0	0	0	0	0	0	15	1	0	1	0	1	0	0	0	0	0	0	0	0	0	0	0
1	1	2019	2	0	0	0	3	0	0	0	0	0	0	0	0	0	0	10	0	0	1	0	1	0	0	0	0	0	0	0	0	0	0	0
1	1	2020	2	0	0	0	2	0	0	0	-100	0	0	0	0	0	0	-100	-100	-1	1	0	1	0	0	0	0	0	0	0	0	1	0	0
1	1	2021	2	1	0	0	2	0	1	0	0	0	0	0	0	0	0	7	1	-1	1	0	1	0	0	0	0	0	0	0	0	1	0	0
1	1	2018	2	0	0	0	2	1	0	0	0	0	0	0	0	0	0	10	1	-1	1	0	1	0	0	0	0	0	1	0	0	0	0	0
1	1	2020	2	0	0	0	2	0	0	0	0	0	0	0	0	0	0	13	1	-1	1	0	1	0	0	0	0	0	0	0	0	0	0	0
1	1	2018	2	0	0	0	2	0	1	1	0	0	0	0	0	0	0	9	0	-1	1	0	1	0	0	0	0	0	1	0	0	0	0	0
1	1	2019	2	0	0	0	2	1	0	0	0	0	0	0	0	0	0	7	0	-1	1	0	1	0	0	0	0	0	1	0	0	0	0	0
1	1	2020	2	1	0	0	2	0	0	0	1	0	0	0	0	0	0	8	2	1	1	0	1	0	0	0	0	0	0	0	0	1	0	1
1	1	2019	2	0	0	0	3	0	0	0	0	0	0	0	0	0	0	12	1	-1	1	0	1	0	0	0	0	0	1	0	0	0	0	0
1	1	2019	2	0	0	0	2	0	0	0	-100	0	0	0	0	0	0	7	0	0	1	0	1	0	0	0	0	0	0	0	0	0	0	0
1	1	2020	2	0	0	0	2	3	0	0	1	0	0	0	0	0	1	12	3	-1	1	0	1	0	0	0	0	0	0	0	0	0	0	0
1	1	2021	2	0	0	0	3	0	0	0	0	0	0	0	0	0	0	9	3	-1	1	0	1	0	0	0	0	0	0	0	0	0	0	0
1	1	2018	2	0	0	0	2	0	0	0	0	0	0	0	0	0	0	9	0	-1	1	0	1	0	0	0	0	0	0	0	0	0	0	0
1	1	2021	2	0	0	0	2	1	1	0	0	0	0	0	0	0	0	9	1	-1	1	0	1	0	0	0	0	0	0	0	0	0	0	0
1	1	2020	2	0	0	0	3	0	0	0	0	0	0	0	0	0	0	11	2	0	1	0	1	0	0	0	0	0	0	0	0	0	0	0
1	1	2021	2	1	0	0	2	0	0	0	-100	0	0	0	0	0	0	13	2	-1	1	0	1	0	0	0	0	0	1	0	0	0	0	0
1	1	2020	2	1	0	0	2	0	0	0	0	0	0	0	0	0	0	8	6	1	1	0	1	0	0	0	0	0	1	0	0	0	0	1
1	1	2019	2	0	0	0	2	0	0	0	0	0	0	0	0	0	0	13	0	-1	1	0	1	0	0	0	0	0	0	0	0	0	0	0
1	1	2021	2	0	0	0	2	0	0	0	0	0	0	0	0	0	0	11	0	-1	1	0	1	0	0	0	0	0	0	0	0	1	0	0
1	1	2020	2	0	0	0	2	0	1	0	0	0	0	0	0	0	0	14	7	0	1	0	1	0	0	0	0	0	0	0	0	0	0	0
1	1	2019	2	0	0	0	2	0	0	0	0	0	0	0	0	0	0	11	0	-1	1	0	1	0	0	0	0	0	0	0	0	0	0	0
1	1	2020	2	0	0	0	3	0	0	0	-100	0	0	0	0	0	0	10	0	0	1	0	1	0	0	0	0	0	0	0	0	0	0	0
1	1	2018	2	0	0	0	1	0	1	0	0	0	0	0	0	0	0	5	7	0	1	0	1	0	0	0	0	0	0	0	0	0	0	0
1	1	2021	2	0	0	0	2	0	0	0	-100	0	0	0	0	0	0	4	0	-1	1	0	1	0	0	0	0	0	0	0	0	0	0	0
1	1	2019	2	0	0	0	2	0	1	0	-100	0	0	0	0	0	0	14	1	0	1	0	1	0	0	0	0	0	0	0	0	0	0	0
1	1	2020	2	0	0	0	2	0	0	0	0	0	0	0	0	0	0	18	0	-1	1	0	1	0	0	0	0	0	0	0	0	0	0	0
1	1	2020	2	0	0	0	2	0	0	0	-100	0	0	0	0	0	0	14	0	-1	1	0	1	0	0	0	0	0	0	0	0	0	0	0
1	1	2021	2	0	0	0	3	1	1	0	-100	0	0	0	0	0	1	4	7	0	1	0	1	0	0	0	0	0	0	0	0	1	0	0
1	1	2019	2	0	0	0	2	0	0	0	0	0	0	0	0	0	0	13	2	0	1	0	1	0	0	0	0	0	0	0	0	0	0	0
1	1	2021	2	0	0	0	2	0	0	0	0	0	0	0	0	0	0	15	2	0	1	0	1	0	0	0	0	0	0	0	0	0	0	0
1	1	2021	2	0	0	0	2	1	0	0	0	0	0	0	0	0	0	12	0	-1	1	0	1	0	0	0	0	0	0	0	0	0	0	0
1	1	2020	2	0	0	0	2	1	0	0	0	0	0	0	0	0	0	11	3	0	1	0	1	0	0	0	0	0	0	0	0	0	0	0
1	1	2018	2	0	0	0	3	0	1	1	0	0	0	0	0	0	0	7	2	-1	1	0	1	0	0	0	0	0	0	0	0	0	0	0
1	1	2021	2	0	-1	0	2	-1	-1	0	0	0	0	0	0	0	0	0	0	0	1	0	1	0	0	0	0	0	0	0	0	0	0	0
1	1	2021	2	0	0	0	3	0	0	0	0	0	0	0	0	0	0	11	1	0	1	0	1	0	0	0	0	0	0	0	0	1	0	0
1	1	2020	2	0	0	0	1	0	0	0	-100	0	0	0	0	0	0	10	0	-1	1	0	1	0	0	0	0	0	0	0	0	0	0	0
1	1	2020	2	0	0	0	2	0	0	0	0	0	0	0	0	0	0	12	1	0	1	0	1	0	0	0	0	0	0	0	0	0	0	0
1	1	2021	2	0	0	0	2	1	0	0	0	0	0	0	0	0	0	10	7	0	1	0	1	0	0	0	0	0	0	0	0	0	0	0
1	1	2019	2	0	0	0	2	0	0	0	0	0	0	0	0	0	0	11	2	-1	1	0	1	0	0	0	0	0	0	0	0	0	0	0
1	1	2021	2	0	0	0	2	0	0	0	0	0	0	0	0	0	0	9	0	-1	1	0	1	0	0	0	0	0	0	0	0	0	0	0
1	1	2019	2	0	0	0	2	0	0	0	0	0	0	0	0	0	0	14	0	-1	1	0	1	0	0	0	0	0	0	0	0	0	0	0
1	1	2021	2	0	0	0	3	1	1	0	-100	0	0	0	0	0	0	5	2	-1	1	0	1	0	0	0	0	0	1	0	0	0	0	0
1	1	2018	2	0	0	0	2	1	1	0	0	0	0	0	0	0	0	3	4	0	1	0	1	0	0	0	0	0	0	1	0	0	1	0
1	1	2019	2	0	0	0	2	0	1	0	0	0	0	0	0	0	0	7	0	0	1	0	1	0	0	0	0	0	0	0	0	0	0	0
0	1	2019	2	0	0	0	3	1	1	0	0	0	0	0	0	0	0	13	0	-1	1	0	1	0	0	0	0	0	0	0	0	0	0	0
1	1	2018	2	0	0	0	2	0	1	0	0	0	0	0	0	0	0	9	0	-1	1	0	1	0	0	0	0	0	0	0	0	0	0	0
1	1	2021	2	1	0	0	2	0	0	0	-100	0	0	0	0	0	0	12	0	-1	1	0	1	0	0	0	0	0	0	0	0	0	0	0
1	1	2020	2	0	0	0	3	1	1	0	-100	0	0	0	0	0	0	7	1	0	1	0	1	0	0	0	0	0	0	0	0	0	0	0
1	1	2019	2	0	0	0	2	0	0	0	-100	0	0	0	0	0	0	11	0	-1	1	0	1	0	0	0	0	0	0	0	0	0	0	0
1	1	2021	2	0	0	0	2	1	0	0	0	0	0	0	0	0	0	13	4	-1	1	0	1	0	0	0	0	0	0	0	0	0	0	0
1	1	2019	2	0	0	0	2	0	0	0	-100	0	0	0	0	0	0	13	1	-1	1	0	1	0	0	0	0	0	0	0	0	0	0	0
1	1	2020	2	0	0	0	2	0	0	0	0	0	0	0	0	0	0	10	1	-1	1	0	1	0	0	0	0	0	0	0	0	0	0	0
1	1	2019	2	0	0	0	2	0	0	0	0	0	0	0	0	0	0	13	0	0	1	0	1	0	0	0	0	0	0	0	0	0	0	0
1	1	2020	2	0	0	0	2	0	1	0	0	0	0	0	0	0	0	17	0	0	1	0	1	0	0	0	0	0	0	0	0	0	0	0
1	1	2021	2	0	0	0	3	1	0	0	0	0	0	0	0	0	0	12	1	-1	1	0	1	0	0	0	0	0	0	0	0	0	0	0
1	1	2019	2	0	0	0	2	1	1	0	0	0	0	0	0	0	0	14	1	0	1	0	1	0	0	0	0	0	0	0	0	0	0	0
1	1	2020	2	0	0	0	2	0	0	0	0	0	0	0	0	0	1	9	0	-1	1	0	1	0	0	0	0	0	0	0	0	0	0	0
1	1	2019	2	0	0	0	1	0	1	0	0	0	0	0	0	0	0	12	0	0	1	0	1	0	0	0	0	0	0	0	0	0	0	0
1	1	2021	2	0	0	0	1	0	1	0	0	0	0	0	0	0	0	9	0	-1	1	0	1	0	0	0	0	0	0	0	0	0	0	0
1	1	2019	2	0	0	0	2	0	1	0	0	0	0	0	0	0	0	12	0	-1	1	0	1	0	0	0	0	0	0	0	0	0	0	0
1	1	2019	2	0	0	0	3	0	0	0	0	0	0	0	0	0	0	13	2	0	1	0	1	0	0	0	0	0	1	0	0	0	0	0
1	1	2019	2	0	0	0	3	0	0	0	0	0	0	0	0	0	0	11	0	-1	1	0	1	0	0	0	0	0	0	0	0	0	0	0
1	1	2020	2	0	0	0	2	0	0	0	0	0	0	0	0	0	0	10	0	-1	1	0	1	0	0	0	0	0	0	0	0	0	0	0
1	1	2021	2	0	0	0	2	1	0	0	0	0	0	0	0	0	0	16	0	0	1	0	1	0	0	0	0	0	0	0	0	0	0	0
1	1	2021	2	1	0	0	2	0	0	0	0	0	0	0	0	0	0	19	3	1	1	0	1	0	0	0	0	0	1	0	0	0	0	0
1	1	2020	2	0	0	0	2	3	0	0	0	0	0	0	0	0	1	5	2	-1	1	0	1	0	0	0	0	0	0	0	0	0	0	0
1	1	2019	2	0	0	0	3	0	0	0	-100	0	0	0	0	0	0	12	2	0	1	0	1	0	0	0	0	0	0	0	0	0	0	0
1	1	2020	2	0	0	0	2	0	0	0	0	0	0	0	0	0	0	8	0	-1	1	0	1	0	0	0	0	0	0	0	0	0	0	0
1	1	2021	2	0	0	0	2	0	0	0	0	0	0	0	0	0	0	11	3	0	1	0	1	1	0	0	0	1	0	0	0	1	0	0
1	1	2019	2	0	0	0	2	1	0	0	-100	0	0	0	0	0	1	10	1	-1	1	0	1	0	0	0	0	0	0	0	0	0	0	0
1	1	2021	2	0	0	0	3	1	0	0	0	0	0	0	0	0	0	14	0	-1	1	0	1	0	0	0	0	0	0	0	0	0	0	0
1	1	2019	2	0	0	0	2	0	0	0	0	0	0	0	0	0	0	14	3	0	1	0	1	0	0	0	0	0	0	0	0	0	0	0
1	1	2019	2	0	0	0	2	0	0	0	0	0	0	0	0	0	0	15	1	1	1	0	1	0	0	0	0	0	0	0	0	0	0	0
1	1	2019	2	0	0	0	3	0	1	0	0	0	0	0	0	0	0	10	1	0	1	0	1	0	0	0	0	0	0	0	0	0	0	0
1	1	2019	2	0	0	0	3	1	1	0	0	0	0	0	0	0	0	10	0	-1	1	0	1	0	0	0	0	0	0	0	0	0	0	0
1	1	2018	2	0	0	0	2	1	0	0	0	0	0	0	0	0	0	1	0	-1	1	0	1	0	0	0	0	0	0	0	0	0	0	0
1	1	2019	2	0	0	0	2	0	0	0	-100	0	0	0	0	0	0	19	0	-1	1	0	1	0	0	0	0	0	1	0	0	0	0	0
1	1	2021	2	0	0	0	2	1	0	0	-100	0	0	0	0	0	0	8	0	-1	1	0	1	0	0	0	0	0	0	0	0	0	0	0
1	1	2020	2	0	0	0	2	1	1	0	0	0	0	0	0	0	0	6	0	0	1	0	1	0	0	0	0	0	0	0	0	0	0	0
1	1	2020	2	0	0	0	3	1	0	0	0	0	0	0	0	0	0	11	0	-1	1	0	1	0	0	0	0	0	0	0	0	0	0	0
1	1	2019	2	0	0	0	2	0	0	0	0	0	0	0	0	0	0	9	0	-1	1	0	1	0	0	0	0	0	0	0	0	0	0	0
1	1	2021	2	0	0	0	2	1	0	0	1	0	0	0	0	0	0	12	0	-1	1	0	1	0	0	0	0	0	0	0	0	0	0	0
1	1	2021	2	0	0	0	2	1	0	0	0	0	0	0	0	0	0	13	1	-1	1	0	1	0	0	0	0	0	0	0	0	0	0	0
0	1	2018	2	0	0	0	2	-1	-1	0	-100	0	0	0	0	0	0	3	0	-1	1	0	1	0	0	0	0	0	0	0	0	1	0	0
1	1	2019	2	0	0	0	1	0	0	0	1	0	0	0	0	0	0	14	1	-1	1	0	1	0	0	0	0	0	0	0	0	0	0	0
1	1	2021	2	0	0	0	2	0	0	0	0	0	0	0	0	0	0	9	3	-1	1	0	1	0	0	0	0	0	0	0	0	0	0	0
1	1	2021	2	0	0	0	2	0	0	0	0	0	0	0	0	0	0	12	0	-1	1	0	1	0	0	0	0	0	0	0	0	0	0	0
1	1	2019	2	0	0	0	2	1	0	0	0	0	0	0	0	0	0	16	1	0	1	0	1	0	0	0	0	0	0	0	0	1	0	0
1	1	2020	2	0	0	0	2	0	1	0	0	0	0	0	0	0	0	7	0	0	1	0	1	0	0	0	0	0	0	0	0	0	0	0
1	1	2019	2	0	0	0	2	0	-1	0	0	0	0	0	0	0	0	7	0	0	1	0	1	0	0	0	0	0	0	0	0	0	0	0
1	0	2019	2	0	0	0	2	0	0	0	1	0	0	0	0	0	0	5	0	-1	1	0	1	0	0	0	0	0	0	0	0	0	0	0
1	1	2019	2	0	0	0	2	1	0	0	0	0	0	0	0	0	0	13	0	-1	1	0	1	0	0	0	0	0	0	0	0	0	0	0
1	1	2019	2	0	0	0	2	0	0	0	0	0	0	0	0	0	0	8	3	0	1	0	1	0	0	0	0	0	0	0	0	0	0	0
1	1	2021	2	0	0	0	2	1	0	0	-100	0	0	0	0	0	0	10	1	-1	1	0	1	0	0	0	0	0	0	0	0	0	0	0
1	1	2020	2	0	0	0	2	1	0	0	0	0	0	0	0	0	0	13	2	0	1	0	1	0	0	0	0	0	0	0	0	1	0	0
1	1	2021	2	0	0	0	2	0	1	0	0	0	0	0	0	0	0	13	0	0	1	0	1	0	0	0	0	0	0	0	0	0	0	0
1	1	2021	2	1	0	0	3	0	0	0	0	0	0	0	0	0	0	15	0	-1	1	0	1	0	0	0	0	0	0	0	0	0	0	0
1	1	2021	2	0	0	0	2	0	0	0	0	0	0	0	0	0	0	7	0	-1	1	0	1	0	0	0	0	0	0	0	0	0	0	0
1	1	2020	2	0	0	0	2	0	1	0	0	0	0	0	0	0	0	12	0	0	1	0	1	0	0	0	0	0	0	0	0	0	0	0
1	1	2020	2	1	0	0	3	0	0	0	0	0	0	0	0	0	0	14	0	-1	1	0	1	0	0	0	0	0	0	0	0	0	0	1
1	1	2021	2	0	0	0	2	0	0	0	-100	0	0	0	0	0	0	11	0	0	1	0	1	0	0	0	0	0	0	0	0	0	0	0
1	1	2019	2	0	0	0	1	0	1	0	0	0	0	0	0	0	0	14	0	0	1	0	1	0	0	0	0	0	1	0	0	0	0	0
1	1	2020	2	0	0	0	2	0	0	0	0	0	0	0	0	0	0	5	4	0	1	0	1	0	0	0	0	0	0	0	0	0	0	0
1	1	2021	2	0	1	0	3	1	0	0	-100	0	0	0	0	0	0	3	6	0	1	0	1	0	0	0	0	0	0	0	0	0	0	0
1	1	2021	2	0	0	0	3	0	0	0	0	0	0	0	0	0	0	9	0	0	1	0	1	0	0	0	0	0	0	0	0	1	0	0
1	1	2021	2	0	0	0	2	0	0	0	0	0	0	0	0	0	0	9	0	-1	1	0	1	0	0	0	0	0	0	0	0	0	0	0
1	1	2020	2	0	0	0	2	1	0	0	-100	0	0	0	0	0	0	10	0	-1	1	0	1	0	0	0	0	0	0	0	0	0	0	0
1	1	2020	2	0	0	0	2	1	0	0	0	0	0	0	0	0	0	14	0	-1	1	0	1	0	0	0	0	0	1	0	0	0	0	0
1	1	2021	2	0	0	0	2	1	0	0	0	0	0	0	0	0	0	11	1	-1	1	0	1	0	0	0	0	0	0	0	0	0	0	0
1	1	2019	2	0	0	0	2	0	0	0	-100	0	0	0	0	0	0	5	0	-1	1	0	1	0	0	0	0	0	0	0	0	0	0	0
1	1	2019	2	0	0	0	1	2	1	0	-100	0	0	0	0	0	0	1	0	-1	1	0	1	0	0	0	0	0	0	0	0	0	0	0
1	1	2019	2	0	0	0	1	0	1	1	0	0	0	0	0	0	0	11	2	0	1	0	1	0	0	0	0	0	0	0	0	0	0	0
1	1	2019	2	0	0	0	2	0	0	0	0	0	0	0	0	0	0	15	2	0	1	0	1	0	0	0	0	0	0	0	0	0	0	0
1	1	2020	2	0	0	0	2	0	0	0	0	0	0	0	0	0	0	8	0	0	1	0	1	0	0	0	0	0	0	0	0	0	0	0
1	1	2019	2	0	0	0	2	0	1	0	-100	0	0	0	0	0	0	5	1	-1	1	0	1	0	0	0	0	0	0	0	0	0	0	0
0	1	2018	2	0	0	0	2	-1	0	0	-100	0	0	0	0	0	0	3	0	-1	1	0	1	0	0	0	0	0	0	0	0	0	0	0
1	1	2019	2	0	0	0	2	0	0	0	0	0	0	0	0	0	0	12	0	-1	1	0	1	0	0	0	0	0	0	0	0	0	0	0
1	1	2019	2	0	0	0	2	0	0	0	-100	0	0	0	0	0	0	21	1	-1	1	0	1	0	0	0	0	0	0	0	0	0	0	0
1	1	2021	2	0	0	0	2	1	0	0	-100	0	0	0	0	0	1	10	1	-1	1	0	1	0	0	0	0	0	0	0	0	1	0	0
1	1	2021	2	0	0	0	2	2	0	0	-100	0	0	0	0	0	0	6	0	-1	1	0	1	0	0	0	0	0	0	0	0	0	0	0
1	1	2019	2	0	0	0	2	2	0	0	-100	0	0	0	0	0	0	12	0	0	1	0	1	0	0	0	0	0	0	0	0	0	0	0
1	1	2019	2	0	0	0	2	0	1	0	0	0	0	0	0	0	0	11	0	-1	1	0	1	0	0	0	0	0	1	0	0	0	0	0
1	1	2021	2	0	0	0	2	0	0	0	0	0	0	0	0	0	0	15	0	-1	1	0	1	0	0	0	0	0	0	0	0	0	0	0
1	1	2021	2	1	0	0	2	0	0	0	0	0	0	0	0	0	1	13	3	1	1	0	1	0	0	0	0	0	0	0	0	0	0	0
1	1	2020	2	0	0	0	2	1	0	0	0	0	0	0	0	0	0	9	0	0	1	0	1	0	0	0	0	0	0	0	0	0	0	0
1	1	2021	2	0	0	0	2	0	0	0	0	0	0	0	0	0	0	11	0	0	1	0	1	0	0	0	0	0	0	0	0	0	0	0
1	1	2019	2	0	0	0	2	0	0	0	-100	0	0	0	0	0	0	12	1	-1	1	0	1	0	0	0	0	0	0	0	0	0	0	0
1	1	2021	2	0	0	0	2	0	1	0	0	0	0	0	0	0	0	9	1	-1	1	0	1	0	0	0	0	0	1	0	0	1	0	0
1	1	2019	2	0	0	0	3	0	0	0	0	0	0	0	0	0	0	14	0	-1	1	0	1	0	0	0	0	0	0	0	0	0	0	0
1	1	2019	2	0	0	0	2	0	1	1	0	0	0	0	0	0	0	9	2	-1	1	0	1	0	0	0	0	0	0	0	0	0	0	0
1	1	2021	2	1	0	0	3	0	0	0	0	0	0	0	0	0	0	13	0	-1	1	0	1	0	0	0	0	0	0	0	0	0	0	0
1	1	2021	2	0	0	0	2	0	0	0	0	0	0	0	0	0	1	13	1	-1	1	0	1	0	0	0	0	0	0	0	0	0	0	0
1	1	2021	2	0	0	0	3	0	0	0	0	0	0	0	0	0	0	14	0	0	1	0	1	0	0	0	0	0	0	0	0	0	0	0
1	1	2019	2	0	0	0	2	0	0	0	-100	0	0	0	0	0	0	11	0	-1	1	0	1	0	0	0	0	0	0	0	0	0	0	0
1	1	2021	2	0	0	0	3	0	0	0	0	0	0	0	0	0	0	11	0	-1	1	0	1	0	0	0	0	0	0	0	0	0	0	0
1	1	2019	2	0	0	0	2	1	0	0	0	0	0	0	0	0	0	10	0	0	1	0	1	0	0	0	0	0	0	0	0	1	0	0
1	1	2019	2	0	0	0	2	0	0	0	1	0	0	0	0	0	0	10	2	-1	1	0	1	0	0	0	0	0	0	0	0	0	0	0
1	1	2021	2	0	0	0	2	1	1	0	0	0	0	0	0	0	0	13	0	0	1	0	1	0	0	0	0	0	0	0	0	0	0	0
1	1	2021	2	0	0	0	2	0	1	0	-100	0	0	0	0	0	0	0	1	-1	1	0	1	0	0	0	0	0	0	0	0	0	0	0
1	1	2019	2	0	0	0	2	1	0	1	1	0	0	0	0	0	1	10	1	-1	1	0	1	0	0	0	0	0	0	0	0	0	0	0
1	1	2021	2	0	0	0	2	3	0	0	0	0	1	0	1	0	1	12	3	1	1	0	1	0	0	0	0	0	0	0	0	0	0	0
1	1	2019	2	0	0	0	1	0	0	0	0	0	0	0	0	0	0	12	0	-1	1	0	1	0	0	0	0	0	0	0	0	0	0	0
1	1	2021	2	0	0	0	3	1	1	0	-100	0	0	0	0	0	0	4	10	0	1	0	1	0	0	0	0	0	0	0	0	0	0	0
1	1	2021	2	0	0	0	2	1	0	0	0	0	0	0	0	0	0	13	0	0	1	0	1	0	0	0	0	0	0	0	0	1	0	0
1	1	2020	2	0	0	0	2	1	0	0	0	0	0	0	0	0	0	16	1	0	1	0	1	0	0	0	0	0	0	0	0	0	0	0
1	1	2019	2	1	0	0	3	0	0	0	-100	0	0	0	0	0	0	8	0	-1	1	0	1	0	0	0	0	0	1	0	0	0	0	1
1	1	2021	2	0	0	0	3	0	0	0	0	0	0	0	0	0	0	12	0	-1	1	0	1	0	0	0	0	0	0	0	0	0	0	0
1	1	2020	2	0	0	0	2	0	0	0	0	0	0	0	0	0	0	12	0	-1	1	0	1	0	0	0	0	0	0	0	0	0	0	0
1	1	2019	2	0	0	0	2	0	0	0	-100	0	0	0	0	0	0	9	0	-1	1	0	1	0	0	0	0	0	0	0	0	0	0	0
1	1	2021	2	0	0	0	2	0	0	0	-100	0	0	0	0	0	0	7	5	0	1	0	1	0	0	0	0	0	0	0	0	0	0	0
1	1	2019	2	0	0	0	3	0	1	0	-100	0	0	0	0	0	0	6	0	0	1	0	1	0	0	0	0	0	0	0	0	0	0	0
1	1	2020	2	0	0	0	2	0	0	0	0	0	0	0	0	0	0	19	0	-1	1	0	1	0	0	0	0	0	0	0	0	0	0	0
1	1	2019	2	0	0	0	2	0	0	0	0	0	0	0	0	0	0	6	0	-1	1	0	1	0	0	0	0	0	0	0	0	0	0	0
1	1	2021	2	0	0	0	2	1	0	0	0	0	0	0	0	0	0	12	0	0	1	0	1	0	0	0	0	0	0	0	0	0	0	0
1	1	2020	2	0	0	0	2	0	0	0	-100	0	0	0	0	0	0	9	2	0	1	0	1	0	0	0	0	0	0	0	0	0	0	0
1	1	2020	2	0	0	0	2	0	0	0	-100	0	0	0	0	0	0	10	0	0	1	0	1	0	0	0	0	0	0	0	0	0	0	0
1	1	2019	2	0	0	0	2	0	0	0	1	0	0	0	0	0	0	13	0	-1	1	0	1	0	0	0	0	0	0	0	0	0	0	0
1	1	2019	2	0	0	0	2	0	0	0	-100	0	0	0	0	0	0	19	0	-1	1	0	1	0	0	0	0	0	0	0	0	0	0	0
1	1	2020	2	0	0	0	2	0	0	0	-100	0	0	0	0	0	0	16	1	-1	1	0	1	0	0	0	0	0	0	0	0	0	0	0
1	1	2020	2	0	0	0	2	2	0	0	0	0	0	0	0	0	0	11	0	-1	1	0	1	0	0	0	0	0	0	0	0	0	0	0
1	1	2021	2	0	0	0	2	2	1	0	0	0	0	0	0	0	1	12	0	0	1	0	1	0	0	0	0	0	0	0	0	0	0	0
1	1	2019	2	0	0	0	3	1	0	0	0	0	0	0	0	0	0	10	0	-1	1	0	1	0	0	0	0	0	0	0	0	0	0	0
1	1	2019	2	1	0	0	2	0	1	0	0	0	0	0	0	0	0	7	0	0	1	0	1	0	0	0	0	0	0	0	0	0	0	1
1	1	2020	2	0	0	0	2	1	0	0	-100	0	0	0	0	0	0	7	1	-1	1	0	1	-1	0	0	0	1	0	0	0	0	0	0
1	1	2020	2	0	0	0	2	0	0	0	0	0	0	0	0	0	0	7	0	-1	1	0	1	0	0	0	0	0	0	0	0	0	0	0
1	1	2020	2	0	0	0	2	0	0	0	0	0	0	0	0	0	0	10	0	-1	1	0	1	0	0	0	0	0	0	0	0	0	0	0
1	1	2020	2	0	0	0	3	2	0	0	0	0	0	0	0	0	0	11	1	-1	1	0	1	0	0	0	0	0	0	0	0	0	0	0
1	1	2020	2	0	0	0	2	0	0	0	0	0	0	0	0	0	0	11	0	-1	1	0	1	0	0	0	0	0	0	0	0	0	0	0
1	1	2020	2	0	0	0	2	0	0	0	-100	0	0	0	0	0	0	9	0	-1	1	0	1	0	0	0	0	0	0	0	0	0	0	0
1	1	2020	2	1	0	0	2	1	0	0	0	0	0	0	0	0	0	10	0	-1	1	0	1	0	0	0	0	0	1	0	0	0	0	1
1	1	2019	2	1	0	0	2	1	0	0	-100	0	0	0	0	0	0	-100	-100	1	1	0	1	0	0	0	0	0	0	0	1	1	0	1
1	1	2018	2	0	0	0	2	0	0	0	0	0	0	0	0	0	0	12	0	0	1	0	1	0	0	0	0	0	0	0	0	0	0	0
1	1	2019	2	0	0	0	3	0	0	0	0	0	0	0	0	0	0	13	0	-1	1	0	1	0	0	0	0	0	0	0	0	0	0	0
1	1	2020	2	0	0	0	3	1	0	0	0	0	0	0	0	0	0	11	0	-1	1	0	1	0	0	0	0	0	0	0	0	0	0	0
1	1	2019	2	0	0	0	2	0	0	0	-100	0	0	0	0	0	0	12	0	-1	1	0	1	0	0	0	0	0	0	0	0	0	0	0
1	1	2019	2	0	0	0	2	0	0	0	-100	0	0	0	0	0	0	16	0	-1	1	0	1	0	0	0	0	0	0	0	0	0	0	0
1	1	2020	2	0	0	0	2	0	0	0	0	0	0	0	0	0	0	12	1	0	1	0	1	0	0	0	0	0	0	0	0	0	0	0
0	1	2019	2	0	0	0	1	-1	0	0	-100	0	0	0	0	0	0	-100	-100	-1	1	0	1	0	0	0	0	0	0	0	0	0	0	0
1	1	2021	2	0	0	0	3	3	0	0	0	0	0	0	0	0	1	7	2	1	1	0	1	0	0	0	0	0	0	0	0	1	0	0
1	1	2020	2	0	0	0	3	0	0	0	0	0	0	0	0	0	1	10	4	0	1	0	1	0	0	0	0	0	0	0	0	0	0	0
1	1	2020	2	0	0	0	2	0	0	0	0	0	0	0	0	0	0	10	0	-1	1	0	1	0	0	0	0	0	0	0	0	0	0	0
1	1	2021	2	0	0	0	3	2	0	0	0	0	1	0	1	0	1	12	6	-1	1	0	1	0	0	0	0	0	0	0	0	0	0	0
1	1	2019	2	0	0	0	2	0	0	0	-100	0	0	0	0	0	0	15	1	-1	1	0	1	0	0	0	0	0	0	0	0	0	0	0
1	1	2020	2	0	0	0	2	1	0	0	-100	0	0	0	0	0	1	13	5	-1	1	0	1	0	0	0	0	0	0	0	0	0	0	0
1	1	2020	2	0	0	0	2	0	0	0	0	0	0	0	0	0	0	6	1	-1	1	0	1	0	0	0	0	0	0	0	0	0	0	0
1	1	2019	2	0	0	0	2	0	0	0	-100	0	0	0	0	0	0	14	1	-1	1	0	1	0	0	0	0	0	0	0	0	0	0	0
1	1	2019	2	0	0	0	2	0	0	0	0	0	0	0	0	0	0	11	0	-1	1	0	1	0	0	0	0	0	0	0	0	0	0	0
1	0	2019	2	0	0	0	3	0	0	0	-100	0	0	0	0	0	0	11	0	-1	1	0	1	0	0	0	0	0	0	0	0	0	0	0
1	1	2020	2	0	0	0	2	0	0	0	0	0	0	0	0	0	0	11	2	0	1	0	1	0	0	0	0	0	0	0	0	0	0	0
1	1	2019	2	0	0	0	2	0	0	0	1	0	0	0	0	0	0	5	16	0	1	0	1	0	0	0	0	0	0	0	0	0	0	0
1	1	2019	2	0	0	0	2	0	0	0	-100	0	0	0	0	0	0	13	2	-1	1	0	1	0	0	0	0	0	0	0	0	0	0	0
1	0	2020	2	0	0	0	2	0	0	0	0	0	0	0	0	0	0	11	1	-1	1	0	1	0	0	0	0	0	1	0	0	0	0	0
1	1	2021	2	0	0	0	2	2	0	0	0	0	0	0	0	0	0	12	0	0	1	0	1	0	0	0	0	0	1	0	0	0	0	0
1	1	2020	2	0	0	0	2	1	1	1	0	0	0	0	0	0	0	15	0	-1	1	0	1	0	0	0	0	0	1	0	0	1	0	0
1	1	2020	2	0	0	0	2	1	1	1	0	0	0	0	0	0	0	-100	-100	-1	1	0	1	0	0	0	0	0	1	0	0	0	0	0
1	1	2020	2	0	0	0	3	0	0	0	0	0	0	0	0	0	1	7	0	0	1	0	1	0	0	0	0	0	0	0	0	0	0	0
1	1	2019	2	0	0	0	3	0	0	0	0	0	0	0	0	0	0	12	1	-1	1	0	1	0	0	0	0	0	0	0	0	0	0	0
1	1	2020	2	0	0	0	2	1	0	0	-100	0	0	0	0	0	0	13	0	-1	1	0	1	0	0	0	0	0	0	0	0	0	0	0
1	1	2021	2	0	0	0	2	3	0	0	0	0	0	0	0	0	1	13	0	-1	1	0	1	0	0	0	0	0	0	0	0	0	0	0
1	1	2020	2	0	0	0	3	1	0	0	0	0	0	0	0	0	0	10	3	0	1	0	1	0	0	0	0	0	0	1	0	1	0	0
1	1	2020	2	0	0	0	2	0	0	0	1	0	0	0	0	0	0	14	1	-1	1	0	1	0	0	0	0	0	0	0	0	0	0	0
1	1	2021	2	0	0	0	2	1	1	0	0	0	0	0	0	0	0	10	4	0	1	0	1	0	0	0	0	0	0	0	0	0	0	0
1	1	2020	2	0	0	0	2	0	1	0	0	0	0	0	0	0	0	12	0	-1	1	0	1	0	0	0	0	0	0	0	0	0	0	0
1	1	2021	2	0	0	0	1	2	0	0	0	0	0	0	0	0	0	8	0	-1	1	0	1	0	0	0	0	0	0	0	0	0	0	0
1	1	2021	2	0	0	0	3	0	0	0	0	0	0	0	0	0	0	15	0	-1	1	0	1	0	0	0	0	0	1	0	0	0	0	0
1	1	2020	2	0	0	0	2	0	0	0	-100	0	0	0	0	0	0	7	0	-1	1	0	1	0	0	0	0	0	0	0	0	0	0	0
1	1	2020	2	0	0	0	2	0	1	0	0	0	0	0	0	0	0	11	0	0	1	0	1	0	0	0	0	0	0	0	0	0	0	0
1	1	2020	2	0	0	0	2	0	0	0	1	0	0	0	0	0	0	12	0	-1	1	0	1	0	0	0	0	0	0	0	0	0	0	0
1	1	2020	2	0	0	0	2	0	1	0	0	0	0	0	0	0	0	12	1	-1	1	0	1	0	0	0	0	0	0	0	0	0	0	0
1	1	2021	2	0	0	0	3	0	0	0	0	0	0	0	0	0	0	11	0	0	1	0	1	0	0	0	0	0	0	0	0	0	0	0
1	1	2021	2	0	0	0	2	0	0	0	0	0	0	0	0	0	0	9	3	0	1	0	1	0	0	0	0	0	0	0	0	0	0	0
1	1	2020	2	0	0	0	2	1	0	0	-100	0	0	0	0	0	0	11	0	-1	1	0	1	0	0	0	0	0	0	0	0	0	0	0
1	1	2020	2	0	0	0	2	0	0	0	0	0	0	0	0	0	0	16	1	-1	1	0	1	0	0	0	0	0	0	0	0	0	0	0
1	1	2019	2	0	0	0	2	2	1	1	-100	0	0	0	0	0	0	4	1	0	1	0	1	0	0	0	0	0	1	0	0	1	0	0
1	1	2019	2	0	0	0	2	0	0	0	0	0	0	0	0	0	0	12	2	-1	1	0	1	0	0	0	0	0	0	0	0	0	0	0
1	1	2020	2	0	0	0	3	1	1	0	0	0	0	0	0	0	1	10	4	-1	1	0	1	0	0	0	0	0	0	0	0	0	0	0
1	1	2020	2	0	0	0	2	0	0	1	0	0	0	0	0	0	0	8	0	-1	1	0	1	0	0	0	0	0	0	0	0	0	0	0
1	1	2020	2	0	0	0	2	0	1	0	0	0	0	0	0	0	0	11	0	0	1	0	1	0	0	0	0	0	0	0	0	0	0	0
1	1	2020	2	0	0	0	2	0	0	0	0	0	0	0	0	0	0	13	0	-1	1	0	1	0	0	0	0	0	0	0	0	0	0	0
1	1	2020	2	0	0	0	2	0	0	0	0	0	0	0	0	0	0	10	3	0	1	0	1	0	0	0	0	0	0	0	0	1	0	0
1	1	2019	2	1	0	0	2	0	0	0	-100	0	0	0	0	0	0	8	2	-1	1	0	1	0	0	0	0	0	0	0	0	0	0	1
1	1	2020	2	0	0	0	1	1	0	0	1	0	0	0	0	0	0	7	0	-1	1	0	1	0	0	0	0	0	1	0	0	0	0	0
1	1	2020	2	0	0	0	2	2	1	0	0	0	0	0	0	0	0	12	0	0	1	0	1	0	0	0	0	0	0	0	0	0	0	0
1	1	2021	2	0	0	0	2	2	0	0	0	0	0	0	0	0	1	10	0	-1	1	0	1	0	0	0	0	0	0	0	0	0	0	0
1	1	2020	2	0	0	0	2	0	0	0	0	0	0	0	0	0	0	9	0	-1	1	0	1	0	0	0	0	0	0	0	0	0	0	0
1	1	2020	2	0	0	0	2	0	0	0	0	0	0	0	0	0	0	10	0	-1	1	0	1	0	0	0	0	0	0	0	0	0	0	0
0	1	2020	2	0	0	0	2	0	0	0	0	0	0	0	0	0	0	9	0	-1	1	0	1	0	0	0	0	0	0	0	0	0	0	0
1	1	2021	2	0	0	0	2	0	0	0	0	0	0	0	0	0	0	12	0	-1	1	0	1	0	0	0	0	0	0	0	0	0	0	0
1	1	2021	2	0	0	0	2	2	0	0	0	0	0	0	0	0	1	18	0	-1	1	0	1	0	0	0	0	0	0	0	0	0	0	0
1	1	2020	2	0	0	0	2	1	0	0	0	0	1	0	1	0	0	10	3	1	1	0	1	0	0	0	0	0	0	0	0	0	0	0
1	1	2020	2	0	0	0	3	1	1	0	1	0	0	0	0	0	0	8	0	-1	1	0	1	0	0	0	0	0	0	0	0	0	0	0
1	1	2020	2	0	0	0	2	1	1	1	0	0	0	0	0	0	0	14	0	0	1	0	1	0	0	0	0	0	0	0	0	0	0	0
1	1	2020	2	0	0	0	2	1	0	0	-100	0	0	0	0	0	0	6	1	-1	1	0	1	0	0	0	0	0	0	0	0	0	0	0
1	1	2019	2	0	0	0	1	0	0	0	-100	0	0	0	0	0	0	5	0	-1	1	0	1	0	0	0	0	0	0	0	0	0	0	0
1	1	2020	2	0	0	0	2	0	0	0	0	0	0	0	0	0	0	12	1	0	1	0	1	0	0	0	0	0	0	0	0	0	0	0
1	1	2020	2	0	0	0	2	0	0	0	0	0	0	0	0	0	0	17	3	-1	1	0	1	0	0	0	0	0	0	0	0	0	0	0
1	1	2020	2	0	0	0	3	0	0	0	0	0	0	0	0	0	0	13	0	-1	1	0	1	0	0	0	0	0	0	0	0	0	0	0
1	1	2021	2	0	0	0	3	0	0	0	0	0	0	0	0	0	0	13	0	-1	1	0	1	0	0	0	0	0	0	0	0	0	0	0
1	1	2021	2	0	0	0	2	0	1	1	-100	0	0	0	0	0	1	8	5	0	1	0	1	0	0	0	0	0	0	0	0	1	0	0
1	1	2020	2	0	0	0	3	2	1	0	0	0	0	0	0	0	1	10	0	-1	1	0	1	0	0	0	0	0	0	0	0	0	0	0
1	1	2020	2	0	0	0	2	0	0	0	0	0	0	0	0	0	0	5	2	-1	1	0	1	0	0	0	0	0	0	0	0	0	0	0
1	1	2021	2	0	0	0	2	0	0	0	0	0	0	0	0	0	0	13	0	0	1	0	1	0	0	0	0	0	0	0	0	1	0	0
1	0	2021	2	0	0	0	3	1	0	0	0	0	0	0	0	0	0	9	0	-1	1	0	1	0	0	0	0	0	0	0	0	0	0	0
1	1	2020	2	0	0	0	2	0	0	0	0	0	0	0	0	0	0	12	0	0	1	0	1	0	0	0	0	0	0	0	0	0	0	0
1	1	2020	2	0	0	0	2	0	1	0	0	0	0	0	0	0	1	10	4	0	1	0	1	0	0	0	0	0	0	0	0	0	0	0
1	1	2020	2	0	0	0	1	1	1	0	0	0	0	0	0	0	0	11	0	0	1	0	1	0	0	0	0	0	0	0	0	0	0	0
1	1	2020	2	1	0	0	2	0	1	0	0	0	0	0	0	0	0	5	2	1	1	0	1	0	0	0	0	0	0	0	0	0	0	1
1	1	2020	2	0	0	0	2	0	0	0	1	0	0	0	0	0	0	5	1	0	1	0	1	0	0	0	0	0	0	0	0	0	0	0
1	1	2020	2	0	0	0	2	0	1	0	-100	0	0	0	0	0	0	8	4	1	1	0	1	0	0	0	0	0	0	0	0	0	0	0
1	1	2021	2	0	0	0	2	1	0	0	-100	0	0	0	0	0	0	10	4	0	1	0	1	0	0	0	0	0	0	0	0	1	0	0
1	1	2020	2	0	0	0	1	1	0	0	1	0	0	0	0	0	0	10	0	-1	1	0	1	0	0	0	0	0	0	0	0	0	0	0
1	1	2021	2	0	0	0	3	1	-1	0	-100	0	0	0	0	0	1	5	4	0	1	0	1	0	0	0	0	0	0	0	0	1	0	0
1	1	2020	2	0	0	0	2	0	0	0	-100	0	0	0	0	0	0	8	0	-1	1	0	1	0	0	0	0	0	0	0	0	0	0	0
1	1	2021	2	0	0	0	3	1	1	1	-100	0	0	0	0	0	0	7	6	0	1	0	1	0	0	0	0	0	0	0	0	1	0	0
1	1	2020	2	0	0	0	2	0	0	0	-100	0	0	0	0	0	0	10	2	-1	1	0	1	0	0	0	0	0	0	0	0	0	0	0
1	1	2020	2	0	0	0	2	0	0	0	0	0	0	0	0	0	0	9	0	-1	1	0	1	0	0	0	0	0	0	0	0	0	0	0
1	1	2020	2	0	0	0	2	0	0	0	0	0	0	0	0	0	0	5	1	-1	1	0	1	0	0	0	0	0	0	0	0	0	0	0
1	1	2020	2	0	0	0	2	0	1	0	0	0	0	0	0	0	0	6	3	-1	1	0	1	0	0	0	0	0	0	0	0	0	0	0
1	1	2021	2	0	0	0	2	1	0	0	0	0	0	0	0	0	0	12	0	-1	1	0	1	0	0	0	0	0	0	0	0	0	0	0
1	0	2020	2	0	0	0	2	0	0	0	0	0	0	0	0	0	0	10	1	1	1	0	1	0	0	0	0	0	0	0	0	0	0	0
1	1	2020	2	0	0	0	2	0	0	0	0	0	0	0	0	0	0	8	1	-1	1	0	1	0	0	0	0	0	0	0	0	0	0	0
1	1	2020	2	0	0	0	2	2	0	0	0	0	0	0	0	0	0	12	0	0	1	0	1	0	0	0	0	0	0	0	0	1	0	0
1	1	2021	2	0	0	0	3	1	0	0	0	0	0	0	0	0	0	19	2	-1	1	0	1	1	0	0	0	1	0	0	0	1	0	0
1	1	2020	2	0	0	0	2	0	0	0	0	0	0	0	0	0	0	13	1	-1	1	0	1	0	0	0	0	0	0	0	0	0	0	0
1	1	2019	2	0	0	0	3	0	0	0	0	0	0	0	0	0	0	13	2	-1	1	0	1	0	0	0	0	0	0	0	0	0	0	0
1	1	2020	2	0	0	0	1	0	1	0	0	0	0	0	0	0	0	9	1	0	1	0	1	0	0	0	0	0	0	0	0	0	0	0
1	1	2021	2	0	0	0	2	0	0	0	0	0	0	0	0	0	1	11	0	0	1	0	1	0	0	0	0	0	0	0	0	1	0	0
1	1	2020	2	0	0	0	2	1	0	0	0	0	0	0	0	0	0	12	7	0	1	0	1	0	0	0	0	0	0	0	0	0	0	0
1	1	2020	2	0	0	0	2	0	0	0	0	0	0	0	0	0	0	13	1	-1	1	0	1	0	0	0	0	0	0	0	0	0	0	0
1	1	2020	2	1	0	0	3	1	1	0	0	0	0	0	0	0	1	13	0	0	1	0	1	0	0	0	0	0	0	0	0	0	0	1
1	1	2020	2	0	0	0	1	1	1	0	0	0	0	0	0	0	0	12	2	0	1	0	1	0	0	0	0	0	0	0	0	0	0	0
1	1	2020	2	0	0	0	2	0	1	0	0	0	0	0	0	0	0	11	2	-1	1	0	1	0	0	0	0	0	0	0	0	0	0	0
0	1	2019	2	0	0	0	2	2	0	0	0	0	0	0	0	0	0	20	0	-1	1	0	1	0	0	0	0	0	0	0	0	0	0	0
1	1	2021	2	0	0	0	3	2	0	0	0	0	0	0	0	0	0	13	0	0	1	0	1	0	0	0	0	0	0	0	0	0	0	0
1	1	2021	2	0	0	0	3	0	0	0	0	0	0	0	0	0	0	12	2	0	1	0	1	0	0	0	0	0	0	0	0	1	0	0
1	1	2021	2	0	0	0	2	1	0	0	-100	0	0	0	0	0	0	9	5	0	1	0	1	2	1	0	1	0	1	0	0	1	0	0
1	0	2020	2	0	0	0	3	2	0	0	0	0	0	0	0	0	0	8	0	-1	1	0	1	0	0	0	0	0	1	0	0	0	0	0
1	1	2020	2	0	0	0	2	0	1	0	0	0	0	0	0	0	0	7	2	0	1	0	1	0	0	0	0	0	0	0	0	0	0	0
1	1	2019	2	0	0	0	2	0	0	0	0	0	0	0	0	0	0	11	1	-1	1	0	1	0	0	0	0	0	0	0	0	0	0	0
1	1	2021	2	0	0	0	2	0	0	0	0	0	0	0	0	0	0	16	1	-1	1	0	1	0	0	0	0	0	0	0	0	0	0	0
1	1	2019	2	0	0	0	2	1	1	0	0	0	0	0	0	0	0	16	4	0	1	0	1	0	0	0	0	0	1	0	0	0	0	0
1	1	2021	2	0	0	0	3	0	1	0	-100	0	0	0	0	0	0	13	7	0	1	0	1	2	1	0	1	0	0	0	0	1	0	0
1	1	2020	2	0	0	0	2	0	0	0	-100	0	0	0	0	0	0	8	0	-1	1	0	1	0	0	0	0	0	0	0	0	0	0	0
1	1	2021	2	0	0	0	2	0	0	0	0	0	0	0	0	0	1	12	2	0	1	0	1	0	0	0	0	0	0	0	0	0	0	0
1	1	2021	2	0	0	0	2	0	0	0	1	0	0	0	0	0	0	10	2	0	1	0	1	0	0	0	0	0	0	0	0	0	0	0
1	1	2021	2	0	0	0	2	0	0	0	1	0	0	0	0	0	0	0	5	1	1	0	1	0	0	0	0	0	1	0	0	1	0	0
1	0	2020	2	0	0	0	2	0	0	0	-100	0	0	0	0	0	0	7	0	-1	1	0	1	0	0	0	0	0	0	0	0	0	0	0
1	1	2019	2	0	0	0	2	1	0	0	0	0	0	0	0	0	0	14	0	-1	1	0	1	0	0	0	0	0	0	0	0	0	0	0
1	0	2021	2	0	0	0	3	0	0	0	-100	0	0	0	0	0	0	10	2	-1	1	0	1	0	0	0	0	0	0	0	0	0	0	0
1	1	2021	2	0	0	0	3	0	0	0	0	0	0	0	0	0	0	13	3	0	1	0	1	0	0	0	0	0	0	0	0	1	0	0
1	1	2021	2	0	0	0	2	0	1	1	-100	0	0	0	0	0	0	10	0	-1	1	0	1	0	0	0	0	0	0	0	0	0	0	0
1	1	2020	2	0	0	0	2	0	0	0	0	0	0	0	0	0	1	7	0	0	1	0	1	0	0	0	0	0	0	0	0	0	0	0
1	1	2021	2	0	0	0	2	2	0	0	-100	0	0	1	1	0	1	0	10	0	1	0	1	0	0	0	0	0	0	0	0	1	0	0
1	1	2020	2	0	0	0	3	0	0	0	0	0	0	0	0	0	0	6	0	-1	1	0	1	0	0	0	0	0	0	0	0	0	0	0
1	1	2020	2	0	0	0	3	0	0	0	0	0	0	0	0	0	0	9	2	0	1	0	1	0	0	0	0	0	1	0	0	0	0	0
1	0	2021	2	0	0	0	2	0	-1	0	-100	0	0	0	0	0	0	5	1	-1	1	0	1	0	0	0	0	0	0	0	0	0	0	0
1	1	2021	2	0	0	0	2	0	0	0	0	0	0	0	0	0	0	13	0	-1	1	0	1	0	0	0	0	0	0	0	0	0	0	0
1	1	2021	2	0	0	0	2	0	0	0	-100	0	0	0	0	0	0	14	0	-1	1	0	1	0	0	0	0	0	0	0	0	0	0	0
1	1	2021	2	0	0	0	2	0	0	0	1	0	0	0	0	0	0	12	0	-1	1	0	1	0	0	0	0	0	0	0	0	0	0	0
1	1	2020	2	0	0	0	2	0	0	0	-100	0	0	0	0	0	0	12	4	-1	1	0	1	0	0	0	0	0	0	0	0	0	0	0
1	1	2021	2	0	0	0	2	1	0	0	0	0	0	0	0	0	0	13	0	-1	1	0	1	0	0	0	0	0	0	0	0	0	0	0
1	1	2021	2	0	0	0	3	0	1	0	0	0	0	0	0	0	0	8	0	0	1	0	1	0	0	0	0	0	0	0	0	1	0	0
1	1	2021	2	0	0	0	2	1	0	0	-100	0	0	0	0	0	0	10	0	-1	1	0	1	0	0	0	0	0	1	0	0	0	0	0
1	0	2021	2	0	0	0	2	0	0	0	0	0	0	0	0	0	0	11	1	-1	1	0	1	0	0	0	0	0	0	0	0	0	0	0
1	1	2021	2	0	0	0	2	0	1	0	0	0	0	0	0	0	0	4	2	0	1	0	1	2	1	0	1	0	0	0	0	1	0	0
1	1	2021	2	0	0	0	2	1	1	0	0	0	0	0	0	0	0	10	2	0	1	0	1	0	0	0	0	0	0	1	0	1	0	0
1	1	2021	2	0	0	0	2	1	0	0	0	0	0	0	0	0	0	13	1	-1	1	0	1	0	0	0	0	0	0	0	0	0	0	0
1	1	2021	2	0	0	0	2	0	0	0	0	0	0	0	0	0	0	12	3	-1	1	0	1	0	0	0	0	0	0	0	0	0	0	0
1	1	2021	2	0	0	0	2	0	0	0	0	0	0	0	0	0	0	5	1	0	1	0	1	0	0	0	0	0	0	0	0	0	0	0
1	1	2021	2	0	0	0	2	0	0	0	0	0	0	0	0	0	1	13	1	-1	1	0	1	0	0	0	0	0	0	0	0	0	0	0
1	1	2021	2	0	0	0	1	2	1	1	0	0	0	0	0	0	0	13	0	0	1	0	1	0	0	0	0	0	0	0	0	1	0	0
1	1	2021	2	0	0	0	2	0	0	0	0	0	0	0	0	0	0	10	2	0	1	0	1	0	0	0	0	0	0	0	0	1	0	0
1	1	2021	2	0	0	0	1	2	1	1	0	0	0	0	0	0	0	9	1	0	1	0	1	0	0	0	0	0	0	0	0	0	0	0
1	1	2021	2	0	0	0	2	0	0	0	0	0	0	0	0	0	0	12	2	-1	1	0	1	0	0	0	0	0	0	0	0	0	0	0
1	1	2020	2	0	0	0	2	0	0	0	0	0	0	0	0	0	0	9	1	0	1	0	1	0	0	0	0	0	0	0	0	0	0	0
1	1	2018	2	0	0	0	3	0	0	0	0	0	0	0	0	0	0	11	1	0	1	0	1	0	0	0	0	0	0	0	0	0	0	0
1	1	2021	2	0	0	0	3	0	0	0	-100	0	0	0	0	0	0	11	0	-1	1	0	1	0	0	0	0	0	0	0	0	0	0	0
1	1	2019	2	0	0	0	2	0	0	0	0	0	0	0	0	0	0	16	1	-1	1	0	1	0	0	0	0	0	0	0	0	0	0	0
1	1	2021	2	0	0	0	2	0	1	0	0	0	0	0	0	0	0	13	0	-1	1	0	1	0	0	0	0	0	0	0	0	0	0	0
1	1	2021	2	0	0	0	2	0	0	0	0	0	0	0	0	0	0	9	0	-1	1	0	1	0	0	0	0	0	0	0	0	0	0	0
1	1	2020	2	0	0	0	2	0	0	1	0	0	0	0	0	0	0	13	0	-1	1	0	1	0	0	0	0	0	0	0	0	0	0	0
1	1	2019	2	0	0	0	2	0	0	0	0	0	0	0	0	0	0	10	1	-1	1	0	1	0	0	0	0	0	0	0	0	0	0	0
1	1	2020	2	0	0	0	3	0	0	0	0	0	0	0	0	0	0	4	0	-1	1	0	1	0	0	0	0	0	0	0	0	0	0	0
1	0	2021	2	0	0	0	2	1	1	0	-100	0	0	0	0	0	1	7	0	-1	1	0	1	0	0	0	0	0	1	0	0	1	0	0
1	1	2021	2	0	0	0	2	0	0	0	1	0	0	0	0	0	0	12	0	-1	1	0	1	0	0	0	0	0	0	0	0	0	0	0
1	0	2021	2	0	0	0	2	0	0	0	0	0	0	0	0	0	0	13	2	0	1	0	1	0	0	0	0	0	0	0	0	0	0	0
1	1	2021	2	0	0	0	2	0	0	0	-100	0	0	0	0	0	0	7	2	0	1	0	1	0	0	0	0	0	0	0	0	1	0	0
1	1	2021	2	0	0	0	2	0	0	0	-100	0	0	0	0	0	0	12	0	-1	1	0	1	0	0	0	0	0	0	0	0	0	0	0
0	1	2020	2	0	0	0	2	0	1	0	0	0	0	0	0	0	0	3	0	-1	1	0	1	0	0	0	0	0	0	0	0	0	0	0
1	1	2021	2	0	0	0	2	0	0	0	0	0	0	0	0	0	0	9	0	-1	1	0	1	0	0	0	0	0	1	0	0	0	0	0
1	1	2021	2	0	0	0	2	1	1	0	0	0	0	0	0	0	0	10	2	1	1	0	1	0	0	0	0	0	0	0	0	1	0	0
1	1	2021	2	0	0	0	1	0	1	1	0	0	0	0	0	0	0	9	0	-1	1	0	1	0	0	0	0	0	0	0	0	0	0	0
1	1	2021	2	0	0	0	2	0	1	0	0	0	0	0	0	0	0	6	0	-1	1	0	1	0	0	0	0	0	1	0	0	0	0	0
1	1	2021	2	0	0	0	2	0	0	0	0	0	0	0	0	0	0	11	1	-1	1	0	1	0	0	0	0	0	0	0	0	0	0	0
1	1	2021	2	0	0	0	2	2	1	0	-100	0	0	0	0	0	0	14	1	-1	1	0	1	0	0	0	0	0	0	0	0	0	0	0
1	1	2020	2	0	0	0	2	1	0	0	0	0	0	0	0	0	0	10	1	-1	1	0	1	0	0	0	0	0	0	0	0	0	0	0
1	1	2020	2	1	0	0	2	0	0	0	1	0	0	0	0	0	0	10	4	-1	1	0	1	0	0	0	0	0	0	0	0	0	0	1
1	1	2021	2	0	0	0	2	0	0	0	0	0	0	0	0	0	0	2	0	0	1	0	1	0	0	0	0	0	0	0	0	0	0	0
1	1	2021	2	0	0	0	2	0	0	0	0	0	0	0	0	0	0	12	0	-1	1	0	1	0	0	0	0	0	0	0	0	0	0	0
1	1	2021	2	0	0	0	3	0	1	0	0	0	0	0	0	0	0	8	3	1	1	0	1	0	0	0	0	0	0	0	0	0	0	0
1	1	2021	2	0	0	0	3	0	0	0	0	0	0	0	0	0	0	11	1	-1	1	0	1	0	0	0	0	0	0	0	0	0	0	0
1	1	2021	2	0	0	0	2	0	0	0	0	0	0	0	0	0	0	12	0	0	1	0	1	0	0	0	0	0	1	0	0	1	0	0
1	1	2021	2	0	0	0	2	0	0	0	0	0	0	0	0	0	0	11	0	-1	1	0	1	0	0	0	0	0	0	0	0	0	0	0
1	0	2021	2	0	0	0	2	0	0	0	0	0	0	0	0	0	0	4	0	-1	1	0	1	0	0	0	0	0	0	0	0	0	0	0
1	1	2021	2	0	0	0	2	0	0	0	-100	0	0	0	0	0	0	10	0	-1	1	0	1	0	0	0	0	0	0	0	0	0	0	0
1	1	2021	2	0	0	0	2	0	0	0	-100	0	0	0	0	0	0	6	7	-1	1	0	1	0	0	0	0	0	0	0	0	0	0	0
1	0	2021	2	0	0	0	2	1	0	0	1	0	0	0	0	0	0	13	1	0	1	0	1	0	0	0	0	0	1	0	0	0	0	0
1	1	2021	2	0	0	0	2	1	0	0	0	0	0	0	0	0	0	9	0	0	1	0	1	0	0	0	0	0	0	0	0	1	0	0
1	1	2021	2	0	0	0	2	0	0	0	0	0	0	0	0	0	0	13	2	0	1	0	1	1	0	0	0	1	0	0	0	1	0	0
1	1	2021	2	0	0	0	2	0	0	0	0	0	0	0	0	0	0	13	1	1	1	0	1	0	0	0	0	0	0	0	0	0	0	0
1	0	2021	2	0	0	0	2	0	0	0	-100	0	0	0	0	0	0	3	1	-1	1	0	1	0	0	0	0	0	1	0	0	1	0	0
1	1	2021	2	0	0	0	2	1	0	0	-100	0	1	0	1	0	0	13	3	-1	1	0	1	1	0	0	0	1	0	0	0	1	0	0
1	1	2021	2	0	0	0	2	0	0	0	0	0	0	1	1	0	0	14	0	0	1	0	1	0	0	0	0	0	1	0	0	0	0	0
1	1	2020	2	0	0	0	2	0	0	0	0	0	0	0	0	0	0	7	2	0	1	0	1	0	0	0	0	0	0	0	0	0	0	0
1	1	2019	2	0	0	0	2	2	1	0	-100	0	0	0	0	0	0	14	2	-1	1	0	1	0	0	0	0	0	0	0	0	0	0	0
1	1	2018	2	0	0	0	3	0	0	0	0	0	0	0	0	0	0	13	0	-1	1	0	1	0	0	0	0	0	0	0	0	1	0	0
1	1	2021	2	0	0	0	2	1	1	0	0	0	0	0	0	0	0	13	1	0	1	0	1	0	0	0	0	0	0	0	0	0	0	0
1	1	2021	2	1	0	0	2	0	0	0	0	0	0	0	0	0	0	11	3	1	1	0	1	0	0	0	0	0	0	0	0	0	0	0
1	1	2021	2	0	0	0	2	1	1	1	0	0	0	0	0	0	0	5	0	0	1	0	1	0	0	0	0	0	1	0	0	1	0	0
1	1	2021	2	0	0	0	2	0	0	0	0	0	0	0	0	0	0	3	3	0	1	0	1	0	0	0	0	0	0	0	0	1	0	0
1	1	2021	2	0	0	0	2	1	0	0	-100	0	0	0	0	0	1	7	4	0	1	0	1	0	0	0	0	0	0	0	0	1	0	0
1	1	2021	2	0	0	0	2	0	-1	0	0	0	0	0	0	0	0	6	1	-1	1	0	1	0	0	0	0	0	0	0	0	0	0	0
1	1	2021	2	0	0	0	2	0	-1	0	-100	0	0	0	0	0	0	11	1	-1	1	0	1	0	0	0	0	0	0	0	0	0	0	0
1	1	2021	2	0	0	0	1	1	1	0	0	0	0	0	0	0	1	5	4	0	1	0	1	1	0	0	0	1	0	0	0	1	0	0
1	0	2019	2	0	0	0	3	0	0	0	0	0	0	0	0	0	0	10	1	-1	1	0	1	0	0	0	0	0	0	0	0	0	0	0
1	1	2021	2	0	0	0	2	0	1	1	0	0	0	0	0	0	0	12	1	0	1	0	1	0	0	0	0	0	1	0	0	0	0	0
1	1	2019	2	0	0	0	3	0	0	0	0	0	0	0	0	0	0	9	1	0	1	0	1	0	0	0	0	0	0	0	0	0	0	0
1	1	2019	2	0	0	0	3	0	0	0	1	0	0	0	0	0	0	11	3	-1	1	0	1	0	0	0	0	0	0	0	0	0	0	0
1	1	2021	2	0	0	0	2	0	1	0	0	0	0	0	0	0	0	2	0	-1	1	0	1	0	0	0	0	0	0	0	0	0	0	0
1	1	2021	2	0	0	0	2	0	0	0	0	0	0	0	0	0	0	10	4	0	1	0	1	0	0	0	0	0	0	0	0	0	0	0
1	1	2019	2	1	0	0	3	1	0	0	0	0	0	0	0	0	0	13	3	1	1	0	1	0	0	0	0	0	1	0	0	0	0	1
1	1	2021	2	0	0	0	2	0	0	0	0	0	0	0	0	0	0	7	0	-1	1	0	1	0	0	0	0	0	0	0	0	0	0	0
1	1	2021	2	0	0	0	2	0	1	0	0	0	0	0	0	0	0	8	1	0	1	0	1	0	0	0	0	0	1	0	0	0	0	0
1	1	2020	2	0	0	0	3	0	0	0	0	0	0	0	0	0	0	13	0	0	1	0	1	0	0	0	0	0	0	0	0	0	0	0
1	1	2018	2	0	0	0	2	0	1	0	0	0	0	0	0	0	0	11	13	0	1	0	1	0	0	0	0	0	0	0	0	0	0	0
1	1	2020	2	0	0	0	2	0	1	0	0	0	0	0	0	0	0	5	2	0	1	0	1	0	0	0	0	0	0	0	0	0	0	0
1	1	2018	2	0	0	0	2	1	1	1	0	0	0	0	0	0	0	11	0	0	1	0	1	0	0	0	0	0	0	0	0	1	0	0
1	1	2019	2	0	0	0	2	0	1	0	0	0	0	0	0	0	0	8	0	-1	1	0	1	0	0	0	0	0	0	0	0	0	0	0
1	1	2018	2	0	0	0	3	0	0	0	0	0	0	0	0	0	0	13	2	0	1	0	1	0	0	0	0	0	1	0	0	1	0	0
1	1	2019	2	0	0	0	2	0	0	0	-100	0	0	0	0	0	0	5	0	0	1	0	1	0	0	0	0	0	0	0	0	0	0	0
1	1	2021	2	0	0	0	3	2	1	1	-100	0	0	0	0	0	1	7	3	0	1	0	1	0	0	0	0	0	0	0	0	1	0	0
1	1	2021	2	0	0	0	2	0	0	0	-100	0	0	0	0	0	0	12	1	-1	1	0	1	0	0	0	0	0	1	0	0	0	0	0
1	1	2021	2	0	0	0	1	0	0	0	0	0	0	0	0	0	0	8	1	0	1	0	1	0	0	0	0	0	0	0	0	0	0	0
1	1	2021	2	0	0	0	2	0	0	0	0	0	0	0	0	0	0	6	8	-1	1	0	1	0	0	0	0	0	0	0	0	0	0	0
1	1	2020	2	1	0	0	3	1	0	0	0	0	0	0	0	0	0	14	2	1	1	0	1	0	0	0	0	0	1	0	0	1	0	1
1	1	2020	2	0	0	0	2	0	0	0	0	0	0	0	0	0	0	11	1	0	1	0	1	0	0	0	0	0	0	0	0	0	0	0
1	1	2020	2	0	0	0	2	2	0	0	-100	0	0	0	0	0	1	10	0	-1	1	0	1	0	0	0	0	0	0	0	0	0	0	0
1	1	2021	2	0	0	0	2	0	0	0	0	0	0	0	0	0	0	4	5	1	1	0	1	0	0	0	0	0	0	0	0	1	0	0
1	1	2019	2	0	0	0	3	0	0	0	-100	0	0	0	0	0	0	7	3	0	1	0	1	0	0	0	0	0	0	0	0	0	0	0
1	1	2021	2	0	0	0	1	1	1	1	0	0	0	0	0	0	0	4	1	-1	1	0	1	0	0	0	0	0	0	0	0	0	0	0
1	1	2020	2	0	0	0	2	2	0	0	0	0	0	0	0	0	0	10	0	-1	1	0	1	0	0	0	0	0	0	0	0	0	0	0
1	1	2019	2	0	0	0	2	0	0	0	0	0	0	0	0	0	0	9	4	0	1	0	1	0	0	0	0	0	0	0	0	0	0	0
1	1	2021	2	0	0	0	2	0	1	1	0	0	0	0	0	0	0	11	0	0	1	0	1	0	0	0	0	0	0	0	0	0	0	0
1	1	2021	2	0	0	0	2	1	0	0	0	0	0	0	0	0	0	13	0	-1	1	0	1	0	0	0	0	0	0	0	0	0	0	0
1	1	2021	2	0	0	0	2	1	0	0	0	0	0	0	0	0	0	17	0	-1	1	0	1	0	0	0	0	0	0	0	0	0	0	0
1	1	2019	2	0	0	0	3	2	0	0	0	0	0	0	0	0	0	14	3	-1	1	0	1	0	0	0	0	0	0	0	0	0	0	0
1	1	2019	2	0	0	0	2	0	0	0	0	0	0	0	0	0	0	16	0	-1	1	0	1	0	0	0	0	0	0	0	0	0	0	0
1	1	2021	2	0	0	0	2	1	1	0	0	0	0	0	0	0	1	8	1	-1	1	0	1	0	0	0	0	0	0	0	0	1	0	0
1	1	2020	2	0	0	0	2	0	0	0	0	0	0	0	0	0	0	14	1	0	1	0	1	0	0	0	0	0	0	0	0	0	0	0
1	1	2020	2	0	0	0	1	0	0	0	1	0	0	0	0	0	0	16	6	0	1	0	1	0	0	0	0	0	0	0	0	0	0	0
1	1	2021	2	0	0	0	2	0	0	0	0	0	0	0	0	0	0	11	0	-1	1	0	1	0	0	0	0	0	0	0	0	0	0	0
1	1	2020	2	0	0	0	2	2	0	0	-100	0	0	0	0	0	0	14	0	0	1	0	1	0	0	0	0	0	0	0	0	0	0	0
1	1	2019	2	0	0	0	2	0	1	0	1	0	0	0	0	0	0	13	3	0	1	0	1	1	0	0	0	1	0	0	0	0	0	0
1	1	2019	2	0	0	0	2	0	0	0	0	0	0	0	0	0	0	9	1	-1	1	0	1	0	0	0	0	0	0	0	0	0	0	0
1	1	2021	2	0	0	0	2	0	0	0	0	0	0	0	0	0	0	4	0	-1	1	0	1	0	0	0	0	0	0	0	0	0	0	0
1	1	2021	2	0	0	0	2	1	0	0	0	0	0	0	0	0	0	7	0	0	1	0	1	0	0	0	0	0	0	0	0	0	0	0
1	1	2018	2	0	0	0	2	0	0	1	1	0	0	0	0	0	0	10	0	-1	1	0	1	0	0	0	0	0	0	0	0	0	0	0
1	1	2021	2	0	0	0	1	0	1	0	-100	0	0	0	0	0	0	1	2	0	1	0	1	0	0	0	0	0	0	0	0	1	0	0
1	1	2019	2	0	0	0	2	0	0	0	0	0	0	0	0	0	0	13	0	-1	1	0	1	0	0	0	0	0	0	0	0	0	0	0
1	1	2019	2	1	0	0	3	0	0	0	0	0	0	0	0	0	0	7	6	1	1	0	1	0	0	0	0	0	0	0	0	0	0	1
1	1	2020	2	0	0	0	2	1	0	0	0	0	0	0	0	0	0	10	0	-1	1	0	1	0	0	0	0	0	0	0	0	0	0	0
1	1	2021	2	0	0	0	2	0	0	0	-100	0	0	0	0	0	0	0	2	0	1	0	1	0	0	0	0	0	0	0	0	1	0	0
1	1	2019	2	0	0	0	2	1	0	0	1	0	0	0	0	0	0	15	0	-1	1	0	1	0	0	0	0	0	0	0	0	0	0	0
1	1	2020	2	1	0	0	2	2	0	0	0	0	0	0	0	0	0	13	0	1	1	0	1	0	0	0	0	0	0	0	0	0	0	1
1	1	2019	2	0	0	0	3	0	0	0	0	0	0	0	0	0	0	11	1	0	1	0	1	0	0	0	0	0	0	0	0	0	0	0
1	1	2020	2	0	0	0	2	1	0	0	0	0	0	0	0	0	0	9	0	-1	1	0	1	0	0	0	0	0	0	0	0	0	0	0
1	1	2021	2	0	0	0	2	2	0	0	0	0	0	0	0	0	0	13	3	-1	1	0	1	0	0	0	0	0	0	0	0	0	0	0
1	1	2019	2	0	0	0	2	1	0	0	-100	0	0	0	0	0	0	14	0	-1	1	0	1	0	0	0	0	0	0	0	0	0	0	0
1	1	2021	2	0	0	0	2	0	0	1	0	0	0	0	0	0	0	12	0	-1	1	0	1	0	0	0	0	0	0	0	0	0	0	0
1	1	2019	2	0	0	0	2	1	0	0	0	0	0	0	0	0	0	17	0	-1	1	0	1	0	0	0	0	0	0	0	0	0	0	0
1	1	2021	2	0	0	0	2	0	0	0	-100	0	0	0	0	0	0	4	10	0	1	0	1	2	1	0	1	0	0	0	0	1	0	0
1	1	2020	2	0	0	0	2	0	0	0	0	0	0	0	0	0	0	11	0	0	1	0	1	0	0	0	0	0	0	0	0	0	0	0
1	1	2020	2	0	0	0	2	3	1	0	0	0	0	0	0	0	1	15	3	0	1	0	1	0	0	0	0	0	0	0	0	0	0	0
1	1	2019	2	0	0	0	2	0	0	0	0	0	0	0	0	0	0	11	0	-1	1	0	1	0	0	0	0	0	0	0	0	0	0	0
1	1	2019	2	0	0	0	2	1	0	0	1	0	0	0	0	0	0	13	2	-1	1	0	1	0	0	0	0	0	0	0	0	0	0	0
1	1	2021	2	0	0	0	2	1	0	1	0	0	0	0	0	0	0	12	0	-1	1	0	1	0	0	0	0	0	0	0	0	0	0	0
1	1	2021	2	1	0	0	3	0	0	0	0	0	0	0	0	0	0	12	2	1	1	0	1	0	0	0	0	0	0	0	0	0	0	0
1	1	2019	2	0	0	0	2	1	0	0	0	0	0	0	0	0	0	13	1	0	1	0	1	0	0	0	0	0	0	0	0	0	0	0
1	1	2020	2	0	0	0	2	3	0	0	0	0	0	0	0	0	0	19	3	-1	1	0	1	0	0	0	0	0	0	0	0	0	0	0
1	1	2019	2	0	0	0	2	0	0	0	0	0	0	0	0	0	0	11	0	0	1	0	1	0	0	0	0	0	0	0	0	0	0	0
1	1	2020	2	1	0	0	3	0	1	0	0	0	0	0	0	0	0	15	0	-1	1	0	1	0	0	0	0	0	0	0	0	0	0	1
1	1	2019	2	0	0	0	3	0	0	0	0	0	0	0	0	0	0	7	3	0	1	0	1	0	0	0	0	0	1	0	0	0	0	0
1	1	2018	2	0	0	0	2	0	0	0	0	0	0	0	0	0	0	10	1	0	1	0	1	0	0	0	0	0	0	0	0	0	0	0
1	1	2021	2	0	0	0	3	0	0	0	0	0	0	0	0	0	0	13	1	-1	1	0	1	0	0	0	0	0	0	0	0	1	0	0
1	1	2019	2	1	0	0	2	0	0	0	0	0	0	0	0	0	1	21	9	1	1	0	1	0	0	0	0	0	0	0	0	0	0	1
1	1	2020	2	1	0	0	2	0	-1	0	-100	0	0	0	0	0	0	11	5	1	1	0	1	0	0	0	0	0	1	0	0	1	0	1
1	1	2021	2	0	0	0	2	2	1	0	-100	0	0	0	0	0	0	17	2	-1	1	0	1	0	0	0	0	0	0	0	0	0	0	0
1	1	2019	2	0	0	0	2	0	0	0	0	0	0	0	0	0	0	16	1	-1	1	0	1	0	0	0	0	0	0	0	0	0	0	0
1	1	2020	2	0	0	0	3	0	0	0	-100	0	0	0	0	0	0	11	0	-1	1	0	1	0	0	0	0	0	0	0	0	0	0	0
1	1	2019	2	0	0	0	3	0	0	0	0	0	0	0	0	0	0	7	5	-1	1	0	1	0	0	0	0	0	0	0	0	0	0	0
1	1	2020	2	0	0	0	2	0	0	0	0	0	0	0	0	0	0	14	1	-1	1	0	1	0	0	0	0	0	0	0	0	0	0	0
1	1	2020	2	0	0	0	2	0	0	0	0	0	0	0	0	0	0	10	0	0	1	0	1	0	0	0	0	0	0	0	0	0	0	0
1	1	2019	2	0	0	0	3	1	0	0	0	0	0	0	0	0	0	9	0	-1	1	0	1	0	0	0	0	0	0	0	0	0	0	0
1	1	2019	2	0	0	0	2	0	0	0	0	0	0	0	0	0	0	14	0	0	1	0	1	0	0	0	0	0	0	0	0	0	0	0
1	1	2020	2	0	0	0	2	0	0	0	-100	0	0	0	0	0	0	18	0	-1	1	0	1	0	0	0	0	0	0	0	0	0	0	0
1	1	2019	2	0	0	0	2	0	0	0	0	0	0	0	0	0	0	16	1	0	1	0	1	0	0	0	0	0	0	0	0	0	0	0
1	1	2020	2	0	0	0	2	0	0	0	0	0	0	0	0	0	0	12	2	-1	1	0	1	0	0	0	0	0	0	0	0	0	0	0
1	1	2019	2	0	0	0	2	2	0	0	0	0	0	0	0	0	0	9	5	0	1	0	1	0	0	0	0	0	0	0	0	0	0	0
1	1	2019	2	0	0	0	3	0	0	0	0	0	0	0	0	0	0	10	0	-1	1	0	1	0	0	0	0	0	0	0	0	0	0	0
1	1	2020	2	0	0	0	2	0	0	0	0	0	0	0	0	0	0	13	0	-1	1	0	1	0	0	0	0	0	0	0	0	0	0	0
1	1	2021	2	0	0	0	2	1	0	0	-100	0	0	0	0	0	0	9	0	-1	1	0	1	0	0	0	0	0	1	0	0	0	0	0
1	1	2020	2	0	0	0	2	1	0	0	0	0	0	0	0	0	0	9	0	-1	1	0	1	0	0	0	0	0	0	0	0	0	0	0
1	1	2018	2	0	0	0	2	0	0	0	0	0	0	0	0	0	0	14	4	0	1	0	1	0	0	0	0	0	0	0	0	0	0	0
1	1	2020	2	0	0	0	2	0	0	0	0	0	0	0	0	0	0	9	0	0	1	0	1	0	0	0	0	0	0	0	0	0	0	0
1	1	2021	2	0	0	0	2	0	0	0	0	0	0	0	0	0	0	14	1	-1	1	0	1	0	0	0	0	0	0	0	0	0	0	0
1	1	2021	2	0	0	0	2	2	0	0	0	0	0	0	0	0	0	18	1	0	1	0	1	2	1	0	1	0	1	0	0	1	0	0
1	1	2020	2	0	0	0	2	0	0	0	0	0	0	0	0	0	0	9	0	-1	1	0	1	0	0	0	0	0	0	0	0	0	0	0
1	1	2019	2	0	0	0	2	0	0	0	-100	0	0	0	0	0	0	14	1	-1	1	0	1	0	0	0	0	0	0	0	0	0	0	0
1	1	2021	2	0	0	0	2	0	0	0	0	0	0	0	0	0	0	12	0	-1	1	0	1	0	0	0	0	0	0	0	0	0	0	0
1	1	2019	2	0	0	0	2	1	0	0	0	0	0	0	0	0	0	8	0	0	1	0	1	0	0	0	0	0	0	0	0	0	0	0
1	1	2020	2	0	0	0	2	2	0	0	1	0	0	0	0	0	0	9	1	1	1	0	1	0	0	0	0	0	0	0	0	0	0	0
1	1	2019	2	0	0	0	2	0	0	0	0	0	0	0	0	0	0	6	0	0	1	0	1	0	0	0	0	0	1	0	0	0	0	0
1	1	2021	2	0	0	0	3	0	0	0	0	0	0	0	0	0	0	5	1	0	1	0	1	0	0	0	0	0	0	0	0	0	0	0
1	1	2019	2	0	0	0	2	0	0	0	0	0	0	0	0	0	1	13	0	-1	1	0	1	0	0	0	0	0	0	0	0	0	0	0
1	1	2019	2	0	0	0	2	0	1	1	-100	0	0	0	0	0	0	10	1	-1	1	0	1	0	0	0	0	0	0	0	0	0	0	0
1	1	2019	2	0	0	0	2	0	0	0	-100	0	0	0	0	0	0	18	0	-1	1	0	1	0	0	0	0	0	0	0	0	0	0	0
1	1	2021	2	0	0	0	2	0	0	0	0	0	0	0	0	0	0	13	0	-1	1	0	1	0	0	0	0	0	0	0	0	0	0	0
1	1	2020	2	0	0	0	2	1	0	0	0	0	0	0	0	0	0	14	0	-1	1	0	1	0	0	0	0	0	0	0	0	0	0	0
1	1	2020	2	0	0	0	3	0	0	0	0	0	0	0	0	0	0	10	3	0	1	0	1	0	0	0	0	0	1	0	0	0	0	0
1	1	2019	2	0	0	0	2	0	0	0	0	0	0	0	0	0	0	16	1	0	1	0	1	0	0	0	0	0	0	0	0	0	0	0
1	1	2019	2	0	0	0	3	0	0	0	0	0	0	0	0	0	0	13	0	-1	1	0	1	0	0	0	0	0	0	0	0	0	0	0
1	1	2021	2	0	0	0	2	1	0	0	0	0	0	0	0	0	0	11	1	0	1	0	1	0	0	0	0	0	0	0	0	0	0	0
1	1	2021	2	0	0	0	2	0	0	0	0	0	0	0	0	0	0	17	0	-1	1	0	1	0	0	0	0	0	0	0	0	0	0	0
1	1	2021	2	0	0	0	2	0	1	1	0	0	0	0	0	0	0	9	7	0	1	0	1	0	0	0	0	0	0	0	0	0	0	0
1	1	2021	2	0	0	0	2	0	0	0	0	0	0	0	0	0	1	13	4	0	1	0	1	0	0	0	0	0	0	0	0	0	0	0
1	1	2020	2	0	0	0	2	0	0	0	0	0	0	0	0	0	0	12	2	-1	1	0	1	0	0	0	0	0	0	0	0	0	0	0
1	1	2020	2	0	0	0	2	1	0	0	0	0	0	0	0	0	0	11	0	0	1	0	1	0	0	0	0	0	0	0	0	0	0	0
1	1	2020	2	1	0	0	2	0	0	0	0	0	0	0	0	0	0	11	1	-1	1	0	1	0	0	0	0	0	0	0	0	0	0	1
1	1	2020	2	0	0	0	3	0	0	0	0	0	0	0	0	0	0	13	0	-1	1	0	1	0	0	0	0	0	0	0	0	0	0	0
1	1	2020	2	0	0	0	2	0	0	0	0	0	0	0	0	0	0	11	4	-1	1	0	1	0	0	0	0	0	0	0	0	0	0	0
1	1	2019	2	0	0	0	3	0	0	0	0	0	0	0	0	0	0	11	7	0	1	0	1	0	0	0	0	0	1	0	0	0	0	0
1	1	2020	2	1	0	0	2	0	0	0	0	0	0	0	0	0	1	11	0	-1	1	0	1	0	0	0	0	0	0	0	0	0	0	1
1	1	2021	2	0	0	0	2	0	0	0	0	0	0	0	0	0	0	13	0	-1	1	0	1	0	0	0	0	0	0	0	0	0	0	0
1	1	2020	2	0	0	0	2	0	0	0	0	0	0	0	0	0	0	15	0	-1	1	0	1	0	0	0	0	0	0	0	0	0	0	0
0	1	2018	2	0	0	0	2	0	1	0	0	0	0	0	0	0	0	10	0	-1	1	0	1	0	0	0	0	0	0	0	0	0	0	0
1	1	2021	2	0	0	0	2	0	0	1	-100	0	0	0	0	0	0	12	2	0	1	0	1	0	0	0	0	0	0	0	0	0	0	0
1	1	2019	2	0	0	0	2	0	1	0	0	0	0	0	0	0	0	12	1	-1	1	0	1	0	0	0	0	0	0	0	0	0	0	0
1	1	2018	2	0	0	0	2	0	0	0	0	0	0	0	0	0	0	17	0	-1	1	0	1	0	0	0	0	0	0	0	0	0	0	0
1	1	2020	2	0	0	0	2	0	0	0	0	0	0	0	0	0	1	12	0	-1	1	0	1	0	0	0	0	0	0	0	0	0	0	0
1	1	2021	2	0	0	0	2	0	0	0	-100	0	0	0	0	0	0	12	0	0	1	0	1	0	0	0	0	0	0	0	0	0	0	0
1	1	2018	2	0	0	0	2	0	0	0	1	0	0	0	0	0	0	11	1	-1	1	0	1	0	0	0	0	0	0	0	0	0	0	0
1	1	2020	2	0	0	0	2	0	0	0	0	0	0	0	0	0	0	12	0	-1	1	0	1	0	0	0	0	0	0	0	0	0	0	0
1	1	2020	2	0	0	0	2	2	0	0	-100	0	0	0	0	0	0	15	0	-1	1	0	1	0	0	0	0	0	0	0	0	0	0	0
1	1	2021	2	0	0	0	2	1	0	0	0	0	0	0	0	0	0	14	0	0	1	0	1	0	0	0	0	0	0	0	0	1	0	0
0	1	2019	2	0	0	0	2	0	0	0	0	0	0	0	0	0	0	24	2	0	1	0	1	0	0	0	0	0	0	0	0	0	0	0
1	1	2020	2	0	0	0	2	0	0	0	0	0	0	0	0	0	0	9	0	-1	1	0	1	0	0	0	0	0	0	0	0	0	0	0
1	1	2020	2	0	0	0	2	0	0	0	-100	0	0	0	0	0	0	13	2	-1	1	0	1	0	0	0	0	0	0	0	0	0	0	0
1	1	2021	2	0	0	0	2	2	0	0	0	0	0	0	0	0	0	15	1	-1	1	0	1	0	0	0	0	0	1	0	0	0	0	0
1	1	2021	2	0	0	0	2	0	0	0	-100	0	0	0	0	0	0	12	2	0	1	0	1	0	0	0	0	0	0	0	0	0	0	0
1	1	2021	2	1	0	0	3	0	0	0	0	0	0	0	0	0	0	16	1	0	1	0	1	0	0	0	0	0	0	0	0	0	0	0
1	1	2021	2	0	0	0	2	0	0	0	0	0	0	0	0	0	0	12	2	-1	1	0	1	0	0	0	0	0	0	0	0	0	0	0
1	1	2021	2	0	0	0	2	2	0	0	0	0	0	0	0	0	0	11	0	-1	1	0	1	0	0	0	0	0	0	0	0	0	0	0
1	1	2019	2	0	0	0	3	1	0	0	0	0	0	0	0	0	0	14	0	-1	1	0	1	0	0	0	0	0	0	0	0	0	0	0
0	1	2019	2	0	0	0	2	0	1	1	-100	0	0	0	0	0	0	7	1	0	1	0	1	0	0	0	0	0	0	0	0	1	0	0
1	1	2021	2	1	0	0	3	0	0	0	0	0	0	0	0	0	0	13	2	-1	1	0	1	0	0	0	0	0	0	0	0	0	0	0
1	1	2020	2	0	0	0	2	1	0	0	0	0	0	0	0	0	1	9	0	-1	1	0	1	0	0	0	0	0	0	0	0	0	0	0
1	1	2021	2	0	0	0	2	0	0	0	1	0	0	0	0	0	0	9	1	0	1	0	1	1	0	0	0	1	0	0	0	1	0	0
1	1	2021	2	0	0	0	2	0	0	0	0	0	0	0	0	0	0	9	1	0	1	0	1	0	0	0	0	0	0	0	0	0	0	0
1	1	2021	2	0	0	0	2	0	0	0	-100	0	0	0	0	0	0	12	0	-1	1	0	1	0	0	0	0	0	0	0	0	0	0	0
1	1	2021	2	0	0	0	2	1	0	0	0	0	0	0	0	0	0	18	0	-1	1	0	1	0	0	0	0	0	0	0	0	0	0	0
1	1	2020	2	0	0	0	2	0	0	0	0	0	0	0	0	0	0	12	0	0	1	0	1	0	0	0	0	0	0	0	0	0	0	0
1	0	2020	2	0	0	0	2	0	0	0	0	0	0	0	0	0	0	11	1	-1	1	0	1	0	0	0	0	0	0	0	0	0	0	0
1	1	2020	2	0	0	0	2	0	0	0	0	0	0	0	0	0	0	10	1	0	1	0	1	0	0	0	0	0	0	0	0	0	0	0
1	1	2021	2	1	0	0	3	0	0	0	-100	0	0	0	0	0	0	10	1	1	1	0	1	0	0	0	0	0	0	0	0	0	0	0
1	1	2020	2	0	0	0	2	0	0	0	0	0	0	0	0	0	0	8	0	0	1	0	1	0	0	0	0	0	0	0	0	0	0	0
1	1	2020	2	0	0	0	2	0	0	0	0	0	0	0	0	0	0	14	3	0	1	0	1	0	0	0	0	0	0	0	0	0	0	0
1	1	2021	2	0	0	0	2	1	1	0	0	0	1	0	1	0	0	12	2	-1	1	0	1	0	0	0	0	0	0	0	0	0	0	0
1	1	2019	2	1	0	0	2	1	0	0	0	0	0	0	0	0	0	11	2	1	1	0	1	0	0	0	0	0	0	0	0	0	0	1
1	1	2021	2	0	0	0	3	0	0	0	0	0	0	0	0	0	0	13	2	0	1	0	1	0	0	0	0	0	0	0	0	0	0	0
1	1	2021	2	0	0	0	2	1	0	0	0	0	0	0	0	0	0	13	0	0	1	0	1	0	0	0	0	0	0	0	0	0	0	0
1	1	2019	2	0	0	0	3	1	0	0	0	0	0	0	0	0	0	13	0	-1	1	0	1	0	0	0	0	0	0	0	0	0	0	0
1	1	2019	2	0	0	0	2	1	0	0	0	0	0	0	0	0	0	12	0	-1	1	0	1	0	0	0	0	0	0	0	0	0	0	0
1	1	2021	2	0	0	0	2	2	0	0	-100	0	0	0	0	0	1	10	5	0	1	0	1	0	0	0	0	0	0	0	0	0	0	0
1	1	2021	2	0	0	0	2	0	0	0	0	0	0	0	0	0	0	16	2	0	1	0	1	0	0	0	0	0	0	0	0	1	0	0
1	0	2019	2	0	0	0	2	0	0	1	0	0	0	0	0	0	0	3	1	-1	1	0	1	0	0	0	0	0	0	0	0	0	0	0
1	1	2019	2	0	0	0	3	1	0	0	0	0	0	0	0	0	1	13	1	0	1	0	1	0	0	0	0	0	0	0	0	0	0	0
1	1	2020	2	0	0	0	2	0	0	0	0	0	0	0	0	0	0	11	0	-1	1	0	1	0	0	0	0	0	0	0	0	0	0	0
1	1	2020	2	0	0	0	2	0	0	0	0	0	0	0	0	0	0	12	0	-1	1	0	1	0	0	0	0	0	0	0	0	0	0	0
1	1	2019	2	0	0	0	3	0	0	0	-100	0	0	0	0	0	0	12	2	0	1	0	1	0	0	0	0	0	1	0	0	0	0	0
1	1	2021	2	0	0	0	3	0	0	0	0	0	0	0	0	0	0	13	3	0	1	0	1	0	0	0	0	0	0	0	0	0	0	0
1	1	2020	2	0	0	0	3	0	0	0	0	0	0	0	0	0	0	11	0	-1	1	0	1	0	0	0	0	0	0	0	0	0	0	0
1	1	2019	2	0	0	0	2	0	0	0	0	0	0	0	0	0	0	14	0	-1	1	0	1	0	0	0	0	0	1	0	0	1	0	0
1	1	2019	2	0	0	0	2	0	0	0	0	0	0	0	0	0	0	16	5	0	1	0	1	0	0	0	0	0	1	0	0	0	0	0
1	1	2020	2	1	0	0	2	3	1	1	-100	0	0	0	0	0	1	6	1	0	1	0	1	0	0	0	0	0	0	0	0	1	0	1
1	1	2019	2	0	0	0	2	0	0	0	-100	0	0	0	0	0	0	10	1	0	1	0	1	0	0	0	0	0	0	0	0	0	0	0
1	1	2021	2	0	0	0	2	1	0	0	1	0	0	0	0	0	0	10	0	-1	1	0	1	0	0	0	0	0	0	0	0	0	0	0
1	1	2020	2	0	0	0	3	1	1	0	0	0	0	0	0	0	0	13	0	-1	1	0	1	0	0	0	0	0	0	0	0	0	0	0
1	1	2020	2	0	0	0	2	0	0	0	0	0	0	0	0	0	0	13	3	0	1	0	1	0	0	0	0	0	0	0	0	0	0	0
1	1	2020	2	0	0	0	2	2	0	1	0	0	0	0	0	0	0	11	0	-1	1	0	1	0	0	0	0	0	0	0	0	0	0	0
1	1	2019	2	0	0	0	2	1	0	0	1	0	0	0	0	0	0	6	1	-1	1	0	1	0	0	0	0	0	0	0	0	0	0	0
1	1	2019	2	0	0	0	2	0	0	0	0	0	0	0	0	0	0	12	0	-1	1	0	1	0	0	0	0	0	0	0	0	0	0	0
1	1	2020	2	0	0	0	3	2	0	0	0	0	0	0	0	0	0	12	0	-1	1	0	1	0	0	0	0	0	0	0	0	0	0	0
1	1	2019	2	0	0	0	2	2	0	0	0	0	0	0	0	0	0	14	0	-1	1	0	1	0	0	0	0	0	0	0	0	0	0	0
1	1	2019	2	0	0	0	2	0	0	0	0	0	0	0	0	0	1	10	12	0	1	0	1	0	0	0	0	0	0	0	0	0	0	0
1	1	2021	2	0	0	0	2	1	0	0	0	0	0	0	0	0	0	10	3	-1	1	0	1	0	0	0	0	0	0	0	0	1	0	0
1	1	2021	2	0	0	0	2	0	0	0	0	0	0	0	0	0	0	15	2	0	1	0	1	0	0	0	0	0	1	0	0	1	0	0
1	1	2021	2	1	0	0	2	0	0	0	-100	0	0	0	0	0	1	3	7	1	1	0	1	0	0	0	0	0	0	0	0	0	0	0
1	0	2020	2	0	0	0	2	0	0	0	0	0	0	0	0	0	0	12	0	-1	1	0	1	0	0	0	0	0	0	0	0	0	0	0
1	1	2020	2	0	0	0	2	0	0	0	-100	0	0	0	0	0	0	8	0	-1	1	0	1	0	0	0	0	0	0	0	0	0	0	0
1	1	2020	2	0	0	0	2	1	1	0	0	0	0	0	0	0	0	11	2	-1	1	0	1	0	0	0	0	0	0	0	0	0	0	0
1	1	2020	2	0	0	0	2	1	0	0	-100	0	0	0	0	0	0	9	0	-1	1	0	1	0	0	0	0	0	0	0	0	0	0	0
1	1	2019	2	0	0	0	2	0	0	0	-100	0	0	0	0	0	0	14	0	-1	1	0	1	0	0	0	0	0	0	0	0	0	0	0
1	1	2021	2	0	0	0	2	1	0	0	0	0	0	0	0	0	0	6	2	0	1	0	1	0	0	0	0	0	0	0	0	1	0	0
1	1	2019	2	0	0	0	2	1	0	0	0	0	0	0	0	0	0	10	0	0	1	0	1	0	0	0	0	0	0	0	0	0	0	0
1	0	2019	2	0	0	0	3	0	0	0	1	0	0	0	0	0	0	14	1	-1	1	0	1	0	0	0	0	0	0	0	0	0	0	0
1	1	2020	2	0	0	0	2	0	0	0	0	0	0	0	0	0	0	13	2	-1	1	0	1	0	0	0	0	0	0	0	0	0	0	0
1	1	2019	2	0	0	0	2	1	1	0	0	0	0	0	0	0	0	9	4	0	1	0	1	0	0	0	0	0	0	0	0	0	0	0
1	1	2020	2	0	0	0	2	1	0	0	-100	0	0	0	0	0	0	13	0	-1	1	0	1	0	0	0	0	0	0	0	0	0	0	0
1	1	2019	2	0	0	0	3	1	0	0	0	0	0	0	0	0	0	12	0	0	1	0	1	0	0	0	0	0	0	0	0	0	0	0
1	1	2019	2	0	0	0	3	0	0	0	-100	0	0	0	0	0	0	15	0	-1	1	0	1	0	0	0	0	0	0	0	0	0	0	0
1	1	2020	2	0	0	0	2	0	0	0	0	0	0	0	0	0	0	10	6	0	1	0	1	0	0	0	0	0	0	0	0	0	0	0
1	1	2021	2	1	0	0	2	0	0	0	0	0	0	0	0	0	0	12	1	1	1	0	1	0	0	0	0	0	0	0	0	0	0	0
1	1	2020	2	0	0	0	2	0	0	0	0	0	0	0	0	0	0	12	0	0	1	0	1	0	0	0	0	0	0	0	0	0	0	0
1	1	2021	2	1	0	0	2	0	0	0	-100	0	0	0	0	0	0	0	4	1	1	0	1	0	0	0	0	0	0	0	0	0	0	0
1	1	2019	2	0	0	0	2	0	0	0	0	0	0	0	0	0	0	15	0	-1	1	0	1	0	0	0	0	0	0	0	0	0	0	0
1	1	2020	2	0	0	0	2	0	0	1	0	0	0	0	0	0	0	10	0	-1	1	0	1	0	0	0	0	0	0	0	0	0	0	0
1	1	2021	2	0	0	0	2	0	0	0	0	0	0	0	0	0	0	15	3	-1	1	0	1	0	0	0	0	0	0	0	0	0	0	0
1	1	2020	2	0	0	0	2	0	0	0	0	0	0	0	0	0	0	15	6	0	1	0	1	0	0	0	0	0	0	0	0	0	0	0
1	1	2018	2	0	0	0	2	0	0	0	0	0	0	0	0	0	0	16	0	-1	1	0	1	0	0	0	0	0	0	0	0	0	0	0
1	1	2019	2	0	0	0	2	0	0	0	0	0	0	0	0	0	0	9	0	0	1	0	1	0	0	0	0	0	0	0	0	0	0	0
1	1	2018	2	0	0	0	2	0	0	0	0	0	0	0	0	0	0	3	0	-1	1	0	1	0	0	0	0	0	0	0	0	0	0	0
1	1	2019	2	0	0	0	2	0	0	0	0	0	0	0	0	0	0	13	2	-1	1	0	1	0	0	0	0	0	0	0	0	0	0	0
1	1	2020	2	0	0	0	3	0	0	0	0	0	1	0	1	0	0	10	0	-1	1	0	1	0	0	0	0	0	0	0	0	0	0	0
1	1	2021	2	0	0	0	2	1	0	0	-100	0	0	0	0	0	0	0	7	1	1	0	1	2	1	0	1	0	0	0	0	1	0	0
1	1	2019	2	0	0	0	2	0	0	0	-100	0	0	0	0	0	0	16	0	-1	1	0	1	0	0	0	0	0	0	0	0	0	0	0
1	1	2021	2	1	0	0	2	1	0	0	-100	0	0	0	0	0	0	7	9	0	1	0	1	2	1	0	1	0	0	0	0	1	0	0
1	1	2020	2	0	0	0	2	0	0	0	0	0	0	0	0	0	0	16	3	-1	1	0	1	0	0	0	0	0	0	0	0	0	0	0
1	1	2018	2	0	0	0	2	0	0	0	1	0	0	0	0	0	0	10	0	-1	1	0	1	0	0	0	0	0	0	0	0	0	0	0
1	1	2020	2	0	0	0	2	0	0	0	0	0	0	0	0	0	0	12	0	-1	1	0	1	0	0	0	0	0	0	0	0	0	0	0
1	1	2021	2	0	0	0	2	0	0	0	0	0	0	0	0	0	0	11	0	-1	1	0	1	0	0	0	0	0	0	0	0	0	0	0
1	1	2020	2	0	0	0	3	0	0	0	0	0	0	0	0	0	0	12	0	-1	1	0	1	0	0	0	0	0	0	0	0	0	0	0
1	1	2021	2	0	0	0	2	0	0	0	0	0	0	0	0	0	0	11	0	-1	1	0	1	0	0	0	0	0	0	0	0	0	0	0
1	1	2019	2	0	0	0	2	2	0	0	0	0	0	0	0	0	0	14	0	-1	1	0	1	0	0	0	0	0	0	0	0	0	0	0
1	1	2018	2	0	0	0	2	1	0	0	1	0	0	0	0	0	0	10	5	0	1	0	1	0	0	0	0	0	0	0	0	0	0	0
1	1	2020	2	0	0	0	2	1	0	0	1	0	0	0	0	0	0	15	4	-1	1	0	1	0	0	0	0	0	0	0	0	0	0	0
1	1	2021	2	1	0	0	2	2	0	0	0	0	0	0	0	0	0	12	4	1	1	0	1	0	0	0	0	0	0	0	0	1	0	0
1	1	2019	2	0	0	0	2	0	0	1	0	0	0	0	0	0	0	11	4	-1	1	0	1	0	0	0	0	0	0	0	0	0	0	0
1	1	2021	2	0	0	0	2	0	0	1	-100	0	0	0	0	0	0	5	0	-1	1	0	1	0	0	0	0	0	0	0	0	0	0	0
1	1	2020	2	0	0	0	2	0	0	0	0	0	0	0	0	0	0	14	0	-1	1	0	1	0	0	0	0	0	0	0	0	0	0	0
1	1	2020	2	0	0	0	2	1	0	0	0	0	0	0	0	0	0	4	2	0	1	0	1	0	0	0	0	0	0	0	0	0	0	0
1	1	2021	2	0	0	0	2	2	0	0	-100	0	0	0	0	0	0	11	0	-1	1	0	1	0	0	0	0	0	0	0	0	0	0	0
1	1	2021	2	0	0	0	2	0	1	0	1	0	0	0	0	0	0	12	1	0	1	0	1	0	0	0	0	0	1	0	0	0	0	0
1	1	2021	2	0	0	0	2	1	0	0	1	0	0	0	0	0	0	9	1	-1	1	0	1	0	0	0	0	0	0	0	0	0	0	0
1	1	2018	2	0	0	0	2	1	0	0	0	0	0	0	0	0	0	9	0	-1	1	0	1	0	0	0	0	0	0	0	0	0	0	0
1	1	2019	2	0	0	0	2	1	0	0	-100	0	0	0	0	0	0	14	3	0	1	0	1	0	0	0	0	0	0	0	0	0	0	0
1	1	2019	2	0	0	0	2	0	0	0	0	0	0	0	0	0	0	6	0	-1	1	0	1	0	0	0	0	0	0	0	0	0	0	0
1	1	2019	2	0	0	0	2	0	0	0	0	0	0	0	0	0	0	11	0	-1	1	0	1	0	0	0	0	0	0	0	0	0	0	0
1	1	2020	2	0	0	0	2	0	0	0	1	0	0	0	0	0	0	8	1	-1	1	0	1	0	0	0	0	0	0	0	0	0	0	0
1	1	2021	2	0	0	0	2	2	0	0	0	0	0	0	0	0	0	7	0	-1	1	0	1	0	0	0	0	0	0	0	0	0	0	0
1	1	2021	2	0	0	0	2	1	0	0	-100	0	0	0	0	0	0	10	1	-1	1	0	1	0	0	0	0	0	0	0	0	0	0	0
1	1	2020	2	0	0	0	2	0	0	0	0	0	0	0	0	0	0	12	0	-1	1	0	1	0	0	0	0	0	0	0	0	0	0	0
1	1	2019	2	0	0	0	2	1	0	0	-100	0	0	0	0	0	0	15	0	-1	1	0	1	0	0	0	0	0	0	0	0	0	0	0
1	1	2021	2	0	0	0	2	0	0	0	0	0	0	0	0	0	0	12	0	-1	1	0	1	0	0	0	0	0	0	0	0	0	0	0
1	1	2019	2	1	0	0	2	1	1	0	0	0	0	0	0	0	0	11	3	-1	1	0	1	0	0	0	0	0	0	0	0	0	0	1
1	1	2021	2	0	0	0	2	1	0	0	0	0	0	0	0	0	0	13	0	-1	1	0	1	0	0	0	0	0	0	0	0	0	0	0
1	1	2020	2	0	0	0	3	0	0	0	0	0	0	0	0	0	0	10	3	0	1	0	1	0	0	0	0	0	0	0	0	0	0	0
1	1	2021	2	0	0	0	2	1	0	0	-100	0	0	0	0	0	0	8	15	0	1	0	1	0	0	0	0	0	0	0	0	0	0	0
1	1	2021	2	0	0	0	2	1	0	0	0	0	0	0	0	0	0	14	0	-1	1	0	1	0	0	0	0	0	0	0	0	0	0	0
1	1	2021	2	0	0	0	2	1	0	0	0	0	0	0	0	0	0	12	0	0	1	0	1	0	0	0	0	0	1	0	0	0	0	0
1	1	2019	2	0	0	0	2	0	0	0	0	0	0	0	0	0	0	15	0	0	1	0	1	0	0	0	0	0	0	0	0	0	0	0
1	1	2021	2	0	0	0	3	1	1	0	0	0	0	0	0	0	0	6	1	0	1	0	1	0	0	0	0	0	0	0	0	0	0	0
1	1	2020	2	0	0	0	3	1	0	0	0	0	0	0	0	0	0	14	1	0	1	0	1	0	0	0	0	0	0	0	0	1	0	0
1	1	2020	2	0	0	0	2	1	0	0	0	0	0	0	0	0	0	7	1	-1	1	0	1	0	0	0	0	0	0	0	0	0	0	0
1	1	2019	2	0	0	0	2	0	0	0	0	0	0	0	0	0	0	12	0	-1	1	0	1	0	0	0	0	0	1	0	0	0	0	0
1	1	2020	2	0	0	0	2	1	1	0	1	0	0	0	0	0	0	12	1	0	1	0	1	0	0	0	0	0	0	0	0	0	0	0
1	1	2019	2	0	0	0	3	1	0	0	0	0	0	0	0	0	0	16	2	0	1	0	1	0	0	0	0	0	0	0	0	0	0	0
1	1	2019	2	0	0	0	2	1	0	0	0	0	0	0	0	0	0	12	1	-1	1	0	1	0	0	0	0	0	0	0	0	0	0	0
1	1	2020	2	0	0	0	2	0	0	0	-100	0	0	0	0	0	0	14	0	0	1	0	1	0	0	0	0	0	0	0	0	0	0	0
1	1	2019	2	0	0	0	3	0	0	0	0	0	0	0	0	0	0	12	0	-1	1	0	1	0	0	0	0	0	0	0	0	0	0	0
1	1	2019	2	0	0	0	3	1	0	0	0	0	0	0	0	0	0	11	0	-1	1	0	1	0	0	0	0	0	0	0	0	0	0	0
1	1	2021	2	0	0	0	3	0	0	0	0	0	0	0	0	0	0	9	0	-1	1	0	1	0	0	0	0	0	0	0	0	0	0	0
1	1	2021	2	0	0	0	2	0	0	0	0	0	0	0	0	0	0	4	0	-1	1	0	1	0	0	0	0	0	0	0	0	0	0	0
1	1	2019	2	0	0	0	2	0	0	0	-100	0	0	0	0	0	0	12	0	-1	1	0	1	0	0	0	0	0	0	0	0	0	0	0
1	1	2019	2	0	0	0	2	0	1	0	0	0	0	0	0	0	0	11	0	0	1	0	1	0	0	0	0	0	0	0	0	0	0	0
1	1	2019	2	0	0	0	2	0	1	0	0	0	0	0	0	0	0	12	0	-1	1	0	1	0	0	0	0	0	0	0	0	0	0	0
1	1	2021	2	0	0	0	3	0	0	0	0	0	0	0	0	0	0	15	0	-1	1	0	1	0	0	0	0	0	1	0	0	0	0	0
1	1	2020	2	0	0	0	2	1	0	0	0	0	0	0	0	0	0	13	6	0	1	0	1	0	0	0	0	0	0	0	0	0	0	0
1	1	2021	2	0	0	0	3	1	0	0	0	0	1	0	1	0	0	11	3	0	1	0	1	0	0	0	0	0	0	0	0	0	0	0
1	1	2020	2	0	0	0	2	0	0	0	0	0	0	0	0	0	0	10	0	-1	1	0	1	0	0	0	0	0	0	0	0	0	0	0
1	1	2019	2	0	0	0	2	0	0	0	1	0	0	0	0	0	0	11	0	-1	1	0	1	0	0	0	0	0	0	0	0	0	0	0
1	1	2020	2	0	0	0	2	1	0	0	0	0	1	0	1	0	1	13	4	-1	1	0	1	0	0	0	0	0	0	0	0	0	0	0
1	1	2020	2	0	0	0	3	1	0	0	0	0	0	0	0	0	0	15	1	0	1	0	1	0	0	0	0	0	0	0	0	0	0	0
1	1	2019	2	0	0	0	2	0	0	0	-100	0	0	0	0	0	0	15	0	-1	1	0	1	0	0	0	0	0	0	0	0	0	0	0
1	1	2021	2	0	0	0	3	0	0	0	-100	0	0	0	0	0	0	8	2	-1	1	0	1	0	0	0	0	0	0	0	0	0	0	0
1	1	2019	2	0	0	0	3	0	1	1	0	0	0	0	0	0	0	11	2	-1	1	0	1	1	0	0	0	1	1	0	0	0	0	0
1	1	2019	2	0	0	0	3	0	0	0	0	0	0	0	0	0	0	13	0	-1	1	0	1	0	0	0	0	0	1	0	0	0	0	0
1	1	2021	2	0	0	0	2	0	0	0	0	0	0	0	0	0	0	11	1	-1	1	0	1	0	0	0	0	0	0	0	0	0	0	0
1	1	2021	2	0	0	0	2	1	0	0	0	0	0	0	0	0	0	16	0	-1	1	0	1	0	0	0	0	0	1	0	0	1	0	0
1	1	2021	2	0	0	0	3	2	0	0	-100	0	0	0	0	0	0	10	1	0	1	0	1	0	0	0	0	0	0	0	0	0	0	0
1	1	2020	2	1	0	0	3	0	0	0	0	0	0	0	0	0	0	10	4	1	1	0	1	0	0	0	0	0	0	0	0	0	0	1
1	1	2019	2	0	0	0	3	1	0	0	0	0	0	0	0	0	0	17	1	-1	1	0	1	0	0	0	0	0	1	0	0	0	0	0
1	1	2020	2	0	0	0	3	1	1	0	1	0	0	0	0	0	0	11	2	0	1	0	1	0	0	0	0	0	1	0	0	0	0	0
1	1	2021	2	0	0	0	3	0	0	0	-100	0	0	0	0	0	0	9	1	0	1	0	1	0	0	0	0	0	0	0	0	0	0	0
1	1	2020	2	1	0	0	2	0	0	0	0	0	0	0	0	0	0	11	1	-1	1	0	1	0	0	0	0	0	0	0	0	0	0	1
1	1	2018	2	0	0	0	2	0	0	0	0	0	0	0	0	0	1	13	3	-1	1	0	1	0	0	0	0	0	0	0	0	0	0	0
1	1	2019	2	0	0	0	2	1	0	0	0	0	0	0	0	0	0	12	0	0	1	0	1	0	0	0	0	0	0	0	0	0	0	0
1	1	2019	2	1	0	0	3	0	0	0	0	0	0	0	0	0	0	14	3	1	1	0	1	0	0	0	0	0	0	0	0	0	0	1
1	1	2020	2	0	0	0	2	0	0	0	-100	0	0	0	0	0	0	15	3	-1	1	0	1	0	0	0	0	0	0	0	0	0	0	0
1	1	2021	2	0	0	0	2	1	0	1	0	0	0	0	0	0	1	10	3	0	1	0	1	0	0	0	0	0	0	0	0	1	0	0
1	1	2021	2	0	0	0	2	0	0	0	-100	0	0	0	0	0	0	12	0	-1	1	0	1	0	0	0	0	0	0	0	0	0	0	0
1	1	2020	2	0	0	0	2	0	0	0	0	0	0	0	0	0	0	12	1	0	1	0	1	0	0	0	0	0	0	0	0	0	0	0
1	1	2019	2	0	0	0	2	1	0	0	0	0	0	0	0	0	0	15	3	-1	1	0	1	0	0	0	0	0	0	0	0	0	0	0
1	1	2021	2	0	0	0	2	0	0	0	-100	0	0	0	0	0	0	10	1	0	1	0	1	0	0	0	0	0	0	0	0	1	0	0
1	1	2019	2	0	0	0	2	1	1	0	0	0	0	0	0	0	0	10	5	0	1	0	1	0	0	0	0	0	0	0	0	0	0	0
1	1	2020	2	0	0	0	2	0	0	0	0	0	0	0	0	0	0	12	0	-1	1	0	1	0	0	0	0	0	0	0	0	0	0	0
1	1	2020	2	0	0	0	3	0	0	0	0	0	0	0	0	0	0	12	1	-1	1	0	1	0	0	0	0	0	1	0	0	0	0	0
1	1	2019	2	0	0	0	2	0	0	0	-100	0	0	0	0	0	0	17	1	-1	1	0	1	0	0	0	0	0	0	0	0	0	0	0
1	0	2019	2	0	0	0	3	0	0	0	-100	0	0	0	0	0	0	1	0	-1	1	0	1	0	0	0	0	0	0	0	0	0	0	0
1	1	2020	2	0	0	0	3	1	0	0	0	0	0	0	0	0	0	12	0	-1	1	0	1	0	0	0	0	0	0	0	0	0	0	0
1	1	2019	2	0	0	0	3	0	0	0	0	0	0	0	0	0	0	6	0	-1	1	0	1	0	0	0	0	0	0	0	0	0	0	0
1	1	2020	2	0	0	0	2	0	0	0	0	0	0	0	0	0	0	12	0	-1	1	0	1	0	0	0	0	0	0	0	0	0	0	0
1	1	2021	2	1	0	0	2	0	0	0	0	0	0	0	0	0	0	8	0	-1	1	0	1	0	0	0	0	0	0	0	0	0	0	0
1	1	2021	2	0	0	0	2	0	1	0	0	0	0	0	0	0	0	15	0	-1	1	0	1	0	0	0	0	0	0	0	0	0	0	0
1	1	2019	2	0	0	0	3	0	0	0	0	0	0	0	0	0	0	14	1	0	1	0	1	0	0	0	0	0	0	0	0	0	0	0
1	1	2019	2	0	0	0	2	0	1	1	-100	0	0	0	0	0	1	13	4	0	1	0	1	0	0	0	0	0	1	0	0	0	0	0
1	1	2019	2	0	0	0	2	0	0	0	-100	0	0	0	0	0	0	15	1	-1	1	0	1	0	0	0	0	0	0	0	0	0	0	0
1	1	2021	2	0	0	0	2	0	0	0	-100	0	0	0	0	0	0	10	1	-1	1	0	1	0	0	0	0	0	0	0	0	0	0	0
1	1	2020	2	0	0	0	3	0	0	0	0	0	0	0	0	0	0	13	1	-1	1	0	1	0	0	0	0	0	0	0	0	0	0	0
1	1	2019	2	0	0	0	3	0	0	0	1	0	0	0	0	0	0	13	1	-1	1	0	1	0	0	0	0	0	0	0	0	0	0	0
1	1	2019	2	0	0	0	2	0	0	0	0	0	0	0	0	0	0	16	7	0	1	0	1	0	0	0	0	0	0	0	0	0	0	0
1	1	2021	2	0	0	0	3	3	0	0	-100	0	0	0	0	0	0	9	3	0	1	0	1	2	1	0	1	0	0	0	0	1	0	0
1	1	2019	2	0	0	0	2	0	0	0	-100	0	0	0	0	0	0	13	0	-1	1	0	1	0	0	0	0	0	0	0	0	0	0	0
1	1	2021	2	0	0	0	2	0	0	0	-100	0	0	0	0	0	0	11	0	-1	1	0	1	0	0	0	0	0	0	0	0	0	0	0
1	1	2019	2	0	0	0	2	1	0	0	0	0	0	0	0	0	0	20	2	-1	1	0	1	0	0	0	0	0	0	0	0	0	0	0
1	1	2020	2	0	0	0	3	1	0	0	0	0	0	0	0	0	0	18	1	0	1	0	1	0	0	0	0	0	0	0	0	0	0	0
1	1	2019	2	0	0	0	2	0	0	0	0	0	0	0	0	0	0	12	0	-1	1	0	1	0	0	0	0	0	1	0	0	0	0	0
1	1	2020	2	1	0	0	2	0	0	0	0	0	0	0	0	0	0	13	2	-1	1	0	1	0	0	0	0	0	0	0	0	0	0	1
1	1	2019	2	1	0	0	2	0	1	0	0	0	0	0	0	0	0	15	0	-1	1	0	1	0	0	0	0	0	0	0	0	0	0	1
1	1	2021	2	0	0	0	2	1	0	0	-100	0	0	0	0	0	0	0	1	-1	1	0	1	0	0	0	0	0	0	0	0	1	0	0
1	1	2018	2	0	0	0	2	1	0	0	0	0	0	0	0	0	0	17	0	-1	1	0	1	0	0	0	0	0	0	0	0	0	0	0
1	1	2021	2	0	0	0	2	1	0	0	-100	0	0	0	0	0	0	9	0	-1	1	0	1	0	0	0	0	0	0	0	0	0	0	0
1	1	2019	2	0	0	0	2	0	0	0	-100	0	0	0	0	0	0	18	1	0	1	0	1	0	0	0	0	0	0	0	0	0	0	0
1	1	2018	2	0	0	0	2	0	0	0	0	0	0	0	0	0	0	13	0	-1	1	0	1	0	0	0	0	0	0	0	0	0	0	0
1	1	2020	2	0	0	0	2	0	0	0	0	0	0	0	0	0	0	12	0	0	1	0	1	0	0	0	0	0	0	0	0	0	0	0
1	1	2019	2	0	0	0	2	2	0	0	1	0	0	0	0	0	0	10	1	-1	1	0	1	0	0	0	0	0	0	0	0	0	0	0
1	1	2019	2	1	0	0	3	0	0	0	0	0	0	0	0	0	0	11	2	1	1	0	1	0	0	0	0	0	0	0	0	0	0	1
1	0	2020	2	0	0	0	2	1	0	0	0	0	0	0	0	0	0	6	2	-1	1	0	1	0	0	0	0	0	0	0	0	0	0	0
1	1	2021	2	0	0	0	2	0	0	0	-100	0	0	0	0	0	0	12	2	0	1	0	1	0	0	0	0	0	0	0	0	0	0	0
1	1	2021	2	0	0	0	2	3	0	0	1	0	0	0	0	0	0	16	0	-1	1	0	1	0	0	0	0	0	0	0	0	0	0	0
1	1	2019	2	0	0	0	2	0	0	0	-100	0	0	0	0	0	0	14	0	-1	1	0	1	0	0	0	0	0	0	0	0	0	0	0
1	1	2019	2	0	0	0	2	1	0	0	0	0	0	0	0	0	0	13	1	0	1	0	1	0	0	0	0	0	0	0	0	0	0	0
1	1	2021	2	0	0	0	3	0	1	0	0	0	0	0	0	0	0	16	2	-1	1	0	1	0	0	0	0	0	0	0	0	0	0	0
1	1	2021	2	1	0	0	2	0	0	0	-100	0	0	0	0	0	0	6	1	-1	1	0	1	0	0	0	0	0	1	0	0	0	0	0
1	1	2021	2	0	0	0	3	0	0	0	0	0	0	0	0	0	0	11	0	-1	1	0	1	0	0	0	0	0	0	0	0	0	0	0
0	1	2020	2	0	0	0	1	1	0	0	1	0	0	0	0	0	0	8	0	0	1	0	1	0	0	0	0	0	0	0	0	1	0	0
1	1	2019	2	0	0	0	2	1	0	0	0	0	0	0	0	0	0	11	0	0	1	0	1	0	0	0	0	0	0	0	0	0	0	0
1	1	2020	2	0	0	0	2	1	0	0	0	0	0	0	0	0	1	7	1	0	1	0	1	0	0	0	0	0	0	0	0	0	0	0
1	1	2021	2	0	0	0	2	0	0	0	0	0	0	0	0	0	0	12	0	-1	1	0	1	0	0	0	0	0	0	0	0	0	0	0
1	1	2019	2	0	0	0	3	0	0	0	0	0	0	0	0	0	0	15	1	0	1	0	1	0	0	0	0	0	1	0	0	0	0	0
1	1	2019	2	0	0	0	3	0	0	0	0	0	0	0	0	0	0	13	1	-1	1	0	1	0	0	0	0	0	0	0	0	0	0	0
1	1	2021	2	0	0	0	3	3	0	0	0	0	1	0	1	0	0	4	1	0	1	0	1	0	0	0	0	0	0	0	0	0	0	0
1	1	2019	2	0	0	0	3	1	0	0	0	0	0	0	0	0	0	13	0	-1	1	0	1	0	0	0	0	0	0	0	0	0	0	0
1	1	2021	2	0	0	0	3	0	0	0	0	0	0	0	0	0	0	9	2	-1	1	0	1	0	0	0	0	0	0	0	0	0	0	0
1	1	2018	2	0	0	0	3	0	0	0	0	0	0	0	0	0	0	12	0	-1	1	0	1	0	0	0	0	0	0	0	0	0	0	0
1	1	2021	2	0	0	0	2	2	0	0	-100	0	0	0	0	0	1	7	6	0	1	0	1	0	0	0	0	0	0	0	0	1	0	0
1	1	2021	2	1	0	0	2	0	0	0	0	0	0	0	0	0	0	9	2	0	1	0	1	0	0	0	0	0	0	0	0	0	0	0
1	0	2020	2	0	0	0	3	0	0	0	0	0	0	0	0	0	0	11	0	-1	1	0	1	0	0	0	0	0	0	0	0	0	0	0
1	1	2021	2	1	0	0	3	1	0	0	0	0	0	0	0	0	0	13	1	1	1	0	1	0	0	0	0	0	0	0	0	1	0	0
1	1	2021	2	1	0	0	3	0	0	0	0	0	0	0	0	0	0	11	6	1	1	0	1	0	0	0	0	0	0	0	0	1	0	0
1	1	2020	2	0	0	0	3	0	0	0	0	0	0	0	0	0	0	13	1	0	1	0	1	0	0	0	0	0	0	0	0	0	0	0
1	1	2020	2	0	0	0	3	0	0	0	0	0	0	0	0	0	0	4	0	-1	1	0	1	0	0	0	0	0	0	0	0	0	0	0
1	1	2020	2	0	0	0	3	0	0	0	0	0	0	0	0	0	0	15	1	0	1	0	1	0	0	0	0	0	1	0	0	0	0	0
1	1	2018	2	0	0	0	1	1	0	0	1	0	0	0	0	0	0	11	4	1	1	0	1	0	0	0	0	0	0	0	0	0	0	0
1	1	2020	2	0	0	0	2	1	1	0	0	0	0	0	0	0	0	14	3	0	1	0	1	0	0	0	0	0	1	0	0	0	0	0
1	1	2019	2	0	0	0	2	0	0	0	-100	0	0	0	0	0	0	9	0	-1	1	0	1	0	0	0	0	0	1	0	0	0	0	0
1	1	2020	2	0	0	0	3	1	0	0	0	0	0	0	0	0	1	5	7	0	1	0	1	0	0	0	0	0	0	0	0	0	0	0
1	1	2019	2	0	0	0	3	0	0	0	0	0	0	0	0	0	0	15	0	0	1	0	1	0	0	0	0	0	0	0	0	0	0	0
1	1	2019	2	0	0	0	1	3	0	0	0	0	0	0	0	0	0	14	1	-1	1	0	1	0	0	0	0	0	0	0	0	0	0	0
1	1	2021	2	0	0	0	2	3	0	0	-100	0	0	0	0	0	0	10	0	-1	1	0	1	0	0	0	0	0	1	0	0	0	0	0
1	1	2021	2	0	0	0	1	0	0	1	1	0	0	0	0	0	0	11	1	-1	1	0	1	0	0	0	0	0	0	0	0	0	0	0
1	1	2021	2	0	0	0	3	0	0	0	-100	0	0	0	0	0	0	12	7	0	1	0	1	0	0	0	0	0	1	0	0	0	0	0
1	1	2019	2	0	0	0	2	0	1	1	0	0	0	0	0	0	0	12	1	-1	1	0	1	0	0	0	0	0	0	0	0	0	0	0
1	1	2021	2	0	0	0	2	0	1	1	0	0	0	0	0	0	0	9	0	-1	1	0	1	0	0	0	0	0	0	0	0	0	0	0
1	1	2021	2	0	0	0	3	2	0	0	-100	0	0	0	0	0	0	16	0	-1	1	0	1	0	0	0	0	0	0	0	0	0	0	0
1	1	2019	2	0	0	0	2	0	0	0	-100	0	0	0	0	0	0	11	0	-1	1	0	1	0	0	0	0	0	0	0	0	0	0	0
1	1	2021	2	0	0	0	3	0	0	0	-100	0	0	0	0	0	0	6	11	0	1	0	1	2	1	0	1	0	0	0	0	1	0	0
1	1	2021	2	0	0	0	2	0	0	0	0	0	0	0	0	0	0	0	12	0	1	0	1	0	0	0	0	0	0	0	0	1	0	0
1	1	2019	2	0	0	0	3	0	1	0	0	0	0	0	0	0	0	13	1	0	1	0	1	0	0	0	0	0	0	0	0	1	0	0
1	1	2019	2	0	0	0	3	0	0	0	-100	0	0	0	0	0	0	2	9	0	1	0	1	0	0	0	0	0	0	0	0	0	0	0
1	1	2020	2	0	0	0	3	0	1	0	-100	0	0	0	0	0	0	14	3	-1	1	0	1	0	0	0	0	0	0	0	0	1	0	0
1	1	2019	2	0	0	0	3	1	0	0	-100	0	0	0	0	0	0	7	2	-1	1	0	1	0	0	0	0	0	0	0	0	0	0	0
1	1	2021	2	1	0	0	3	0	0	0	0	0	0	0	0	0	0	6	0	0	1	0	1	0	0	0	0	0	0	0	0	0	0	0
1	1	2020	2	0	0	0	2	0	0	0	0	0	0	0	0	0	0	10	4	0	1	0	1	0	0	0	0	0	0	0	0	0	0	0
1	1	2019	2	0	0	0	2	0	0	0	0	0	0	0	0	0	0	12	0	0	1	0	1	0	0	0	0	0	0	0	0	0	0	0
1	1	2020	2	0	0	0	2	0	1	0	0	0	0	0	0	0	0	11	0	0	1	0	1	0	0	0	0	0	0	0	0	0	0	0
1	0	2021	2	0	0	0	2	0	0	0	0	0	0	0	0	0	0	12	1	0	1	0	1	0	0	0	0	0	0	0	0	0	0	0
1	1	2019	2	1	0	0	2	1	0	0	-100	0	0	0	0	0	0	17	0	0	1	0	1	0	0	0	0	0	0	0	0	0	0	1
1	1	2020	2	0	0	0	2	0	0	0	0	0	0	0	0	0	0	13	0	0	1	0	1	0	0	0	0	0	0	0	0	0	0	0
1	1	2020	2	0	0	0	2	0	0	0	0	0	0	0	0	0	0	13	3	0	1	0	1	0	0	0	0	0	0	0	0	0	0	0
1	1	2020	2	0	0	0	2	1	0	0	-100	0	0	0	0	0	0	9	0	-1	1	0	1	0	0	0	0	0	0	0	0	0	0	0
1	1	2018	2	0	0	0	3	0	0	0	0	0	0	0	0	0	0	11	1	-1	1	0	1	0	0	0	0	0	0	0	0	0	0	0
0	1	2019	2	0	0	0	2	1	0	0	-100	0	0	0	0	0	0	16	0	-1	1	0	1	0	0	0	0	0	0	0	0	0	0	0
1	1	2019	2	0	0	0	2	3	0	0	-100	0	0	0	0	0	0	6	1	-1	1	0	1	0	0	0	0	0	0	0	0	0	0	0
1	1	2019	2	0	0	0	2	0	0	0	-100	0	0	0	0	0	0	7	0	-1	1	0	1	0	0	0	0	0	0	0	0	0	0	0
1	1	2020	2	0	0	0	2	0	0	0	0	0	0	0	0	0	0	9	0	-1	1	0	1	0	0	0	0	0	0	0	0	0	0	0
1	1	2021	2	0	0	0	2	1	0	0	0	0	0	0	0	0	0	14	0	-1	1	0	1	0	0	0	0	0	0	0	0	0	0	0
1	1	2019	2	0	0	0	2	0	0	0	1	0	0	0	0	0	0	14	0	0	1	0	1	0	0	0	0	0	0	0	0	0	0	0
1	1	2021	2	0	0	0	2	0	0	0	-100	0	0	0	0	0	0	17	0	-1	1	0	1	0	0	0	0	0	0	0	0	0	0	0
1	1	2020	2	0	0	0	2	0	0	1	1	0	0	0	0	0	0	8	0	-1	1	0	1	0	0	0	0	0	0	0	0	0	0	0
1	1	2019	2	0	0	0	2	0	0	0	0	0	0	0	0	0	0	12	0	-1	1	0	1	0	0	0	0	0	0	0	0	0	0	0
1	1	2019	2	0	0	0	2	0	0	0	-100	0	0	0	0	0	0	10	0	0	1	0	1	0	0	0	0	0	0	0	0	0	0	0
1	1	2020	2	0	0	0	2	0	0	0	-100	0	0	0	0	0	0	10	2	0	1	0	1	1	0	0	0	1	1	0	0	0	0	0
1	1	2021	2	0	0	0	2	0	0	0	0	0	0	0	0	0	0	12	1	-1	1	0	1	0	0	0	0	0	1	0	0	1	0	0
1	1	2021	2	0	0	0	2	1	0	0	-100	0	0	0	0	0	0	10	0	-1	1	0	1	0	0	0	0	0	0	0	0	0	0	0
1	1	2019	2	0	0	0	2	0	0	0	0	0	0	0	0	0	0	8	1	0	1	0	1	0	0	0	0	0	0	0	0	0	0	0
1	1	2020	2	0	0	0	2	0	0	0	0	0	0	0	0	0	0	11	6	0	1	0	1	0	0	0	0	0	0	0	0	0	0	0
1	1	2021	2	0	0	0	2	0	0	0	0	0	0	0	0	0	0	13	2	-1	1	0	1	0	0	0	0	0	0	0	0	0	0	0
1	1	2020	2	0	0	0	2	3	0	0	0	0	0	0	0	0	0	7	1	-1	1	0	1	0	0	0	0	0	0	0	0	0	0	0
1	1	2020	2	0	0	0	2	1	0	0	1	0	0	0	0	0	1	6	3	0	1	0	1	0	0	0	0	0	0	0	0	1	0	0
1	1	2020	2	0	0	0	2	0	0	0	-100	0	0	0	0	0	0	10	1	-1	1	0	1	0	0	0	0	0	0	0	0	0	0	0
1	1	2021	2	0	0	0	2	0	0	0	1	0	0	0	0	0	0	12	1	-1	1	0	1	0	0	0	0	0	0	0	0	0	0	0
1	1	2019	2	0	0	0	2	0	0	0	-100	0	0	0	0	0	0	12	3	0	1	0	1	0	0	0	0	0	0	0	0	0	0	0
1	1	2020	2	0	0	0	3	0	0	0	0	0	0	0	0	0	0	12	0	-1	1	0	1	0	0	0	0	0	0	0	0	0	0	0
1	1	2019	2	0	0	0	2	1	0	0	0	0	0	0	0	0	0	13	0	-1	1	0	1	0	0	0	0	0	0	0	0	0	0	0
1	1	2021	2	0	0	0	3	0	0	0	-100	0	0	0	0	0	0	14	1	-1	1	0	1	0	0	0	0	0	0	0	0	0	0	0
1	1	2020	2	0	0	0	2	1	0	0	-100	0	0	0	0	0	0	8	1	-1	1	0	1	0	0	0	0	0	0	0	0	0	0	0
1	1	2020	2	0	0	0	2	0	0	0	-100	0	0	0	0	0	0	12	2	-1	1	0	1	0	0	0	0	0	0	0	0	0	0	0
1	1	2021	2	0	0	0	2	0	0	0	0	0	0	0	0	0	0	12	0	-1	1	0	1	0	0	0	0	0	0	0	0	0	0	0
1	1	2021	2	0	0	0	2	0	0	0	0	0	0	0	0	0	0	16	0	-1	1	0	1	0	0	0	0	0	1	0	0	0	0	0
1	1	2021	2	1	0	0	2	0	0	0	1	0	0	0	0	0	0	8	3	1	1	0	1	0	0	0	0	0	0	0	0	1	0	0
1	1	2021	2	0	0	0	2	1	0	0	0	0	0	0	0	0	0	10	2	0	1	0	1	0	0	0	0	0	0	0	0	0	0	0
1	1	2021	2	0	0	0	3	1	1	0	0	0	0	0	0	0	1	8	1	0	1	0	1	0	0	0	0	0	0	0	0	0	0	0
1	0	2021	2	1	0	0	3	0	0	0	0	0	0	0	0	0	0	7	1	0	1	0	1	0	0	0	0	0	0	0	0	0	0	0
1	1	2020	2	0	0	0	2	1	0	0	0	0	0	0	0	0	0	14	7	-1	1	0	1	0	0	0	0	0	0	0	0	0	0	0
1	1	2018	2	0	0	0	2	1	0	0	1	0	0	0	0	0	0	14	0	-1	1	0	1	0	0	0	0	0	0	0	0	0	0	0
1	1	2020	2	0	0	0	2	0	0	0	0	0	0	0	0	0	0	9	1	-1	1	0	1	0	0	0	0	0	0	0	0	0	0	0
1	1	2019	2	0	0	0	1	1	0	0	-100	0	0	0	0	0	0	17	5	0	1	0	1	0	0	0	0	0	0	0	0	0	0	0
1	1	2019	2	1	0	0	2	1	0	0	-100	0	0	0	0	0	0	12	1	1	1	0	1	0	0	0	0	0	0	0	0	0	0	1
1	1	2019	2	0	0	0	1	0	0	0	-100	0	0	0	0	0	0	13	1	-1	1	0	1	1	0	0	0	1	0	0	0	0	0	0
1	1	2021	2	0	0	0	2	1	0	0	0	0	0	0	0	0	0	16	0	-1	1	0	1	0	0	0	0	0	0	0	0	0	0	0
1	1	2021	2	0	0	0	2	1	0	0	0	0	0	0	0	0	0	15	1	-1	1	0	1	0	0	0	0	0	0	0	0	0	0	0
1	1	2021	2	0	0	0	2	0	0	0	0	0	0	0	0	0	0	14	1	0	1	0	1	0	0	0	0	0	0	0	0	0	0	0
1	1	2019	2	0	0	0	2	1	0	0	1	0	0	0	0	0	0	8	0	-1	1	0	1	0	0	0	0	0	0	0	0	0	0	0
1	1	2020	2	0	0	0	3	0	0	0	0	0	0	0	0	0	0	15	2	-1	1	0	1	0	0	0	0	0	0	0	0	0	0	0
1	1	2021	2	0	0	0	2	1	0	0	0	0	1	0	1	0	0	0	14	1	1	0	1	2	1	0	1	0	1	0	0	1	0	0
1	1	2020	2	0	0	0	2	-1	-1	0	-100	0	0	0	0	0	0	0	0	-1	1	0	1	0	0	0	0	0	0	0	0	0	0	0
1	1	2019	2	0	0	0	2	1	0	0	1	0	0	0	0	0	0	16	1	-1	1	0	1	0	0	0	0	0	1	0	0	0	0	0
1	1	2020	2	0	0	0	3	1	0	0	0	0	0	0	0	0	0	9	0	-1	1	0	1	0	0	0	0	0	0	0	0	0	0	0
1	1	2019	2	0	0	0	2	0	0	0	1	0	0	0	0	0	0	12	0	-1	1	0	1	0	0	0	0	0	1	0	0	0	0	0
1	1	2019	2	0	0	0	2	0	0	0	0	0	0	0	0	0	0	10	1	0	1	0	1	0	0	0	0	0	0	0	0	1	0	0
1	1	2019	2	0	0	0	2	2	0	0	-100	0	0	0	0	0	0	11	4	0	1	0	1	0	0	0	0	0	0	0	0	0	0	0
1	1	2020	2	0	0	0	3	0	0	0	0	0	0	0	0	0	0	15	0	-1	1	0	1	0	0	0	0	0	0	0	0	0	0	0
1	1	2021	2	0	0	0	3	1	0	0	0	0	0	0	0	0	0	13	2	0	1	0	1	0	0	0	0	0	0	0	0	0	0	0
1	1	2019	2	0	0	0	2	0	0	0	0	0	0	0	0	0	0	14	0	-1	1	0	1	0	0	0	0	0	0	0	0	0	0	0
1	1	2020	2	0	0	0	2	0	0	1	-100	0	0	0	0	0	0	9	3	-1	1	0	1	0	0	0	0	0	0	0	0	0	0	0
1	1	2020	2	0	0	0	3	0	0	0	0	0	0	0	0	1	0	7	1	0	1	0	1	0	0	0	0	0	0	0	0	0	0	0
1	1	2020	2	0	0	0	2	0	0	0	-100	0	0	0	0	0	0	15	1	-1	1	0	1	0	0	0	0	0	1	0	0	0	0	0
1	1	2019	2	0	0	0	2	1	0	0	0	0	0	0	0	0	0	5	1	-1	1	0	1	0	0	0	0	0	0	0	0	0	0	0
1	1	2019	2	0	0	0	2	0	0	0	0	0	0	0	0	0	0	15	3	-1	1	0	1	0	0	0	0	0	0	0	0	0	0	0
1	1	2018	2	0	0	0	2	0	0	0	0	0	0	0	0	0	0	11	4	0	1	0	1	0	0	0	0	0	0	0	0	1	0	0
1	1	2020	2	0	0	0	2	0	0	0	0	0	0	0	0	0	1	9	2	0	1	0	1	0	0	0	0	0	0	0	0	0	0	0
1	1	2019	2	0	0	0	2	1	0	0	0	0	0	0	0	0	0	11	0	0	1	0	1	0	0	0	0	0	0	0	0	0	0	0
1	1	2021	2	0	0	0	2	0	0	0	0	0	0	0	0	0	0	11	1	0	1	0	1	0	0	0	0	0	0	0	0	0	0	0
1	1	2019	2	1	0	0	2	0	1	0	0	0	0	0	0	0	0	13	1	0	1	0	1	0	0	0	0	0	0	0	0	0	0	1
1	0	2021	2	0	0	0	2	0	0	0	0	0	0	0	0	0	0	8	0	-1	1	0	1	0	0	0	0	0	1	0	0	0	0	0
1	1	2020	2	0	0	0	2	1	0	0	0	0	0	0	0	0	0	16	0	0	1	0	1	0	0	0	0	0	0	0	0	0	0	0
1	1	2021	2	1	0	0	2	0	0	0	0	0	0	0	0	0	0	9	0	1	1	0	1	0	0	0	0	0	0	0	0	0	0	0
1	1	2020	2	0	0	0	2	0	0	0	0	0	0	0	0	0	0	5	0	-1	1	0	1	0	0	0	0	0	1	0	0	1	0	0
1	1	2018	2	0	0	0	3	0	0	0	0	0	0	0	0	0	0	15	0	-1	1	0	1	0	0	0	0	0	0	0	0	0	0	0
1	1	2021	2	0	0	0	2	1	0	0	-100	0	0	0	0	0	0	11	9	-1	1	0	1	2	1	0	1	0	0	0	0	1	0	0
1	1	2020	2	0	0	0	2	0	0	0	0	0	0	0	0	0	0	10	0	-1	1	0	1	0	0	0	0	0	0	0	0	0	0	0
1	1	2021	2	0	0	0	2	0	0	0	0	0	0	0	0	0	1	13	1	-1	1	0	1	0	0	0	0	0	0	0	0	0	0	0
1	1	2018	2	0	0	0	3	0	0	0	0	0	0	0	0	0	0	4	0	-1	1	0	1	0	0	0	0	0	0	0	0	0	0	0
1	1	2019	2	0	0	0	2	0	0	0	0	0	0	0	0	0	0	14	0	-1	1	0	1	0	0	0	0	0	0	0	0	0	0	0
1	1	2019	2	0	0	0	2	0	0	0	0	0	0	0	0	0	0	13	0	-1	1	0	1	0	0	0	0	0	0	0	0	0	0	0
1	1	2021	2	0	0	0	2	0	0	0	0	0	0	0	0	0	0	11	1	1	1	0	1	0	0	0	0	0	0	0	0	0	0	0
1	1	2021	2	0	0	0	2	0	0	0	1	0	0	0	0	0	0	0	0	-1	1	0	1	0	0	0	0	0	0	0	0	1	0	0
1	1	2019	2	0	0	0	3	0	0	0	0	0	0	0	0	0	0	10	0	-1	1	0	1	0	0	0	0	0	0	0	0	0	0	0
0	1	2019	2	0	0	0	2	0	1	0	-100	0	0	0	0	0	0	5	0	-1	1	0	1	0	0	0	0	0	0	0	0	0	0	0
1	1	2021	2	0	0	0	3	0	0	0	0	0	0	0	0	0	0	6	9	0	1	0	1	0	0	0	0	0	0	0	0	0	0	0
1	1	2019	2	0	0	0	2	0	0	0	0	0	0	0	0	0	1	16	0	-1	1	0	1	0	0	0	0	0	1	0	0	0	0	0
1	1	2020	2	0	0	0	3	0	0	0	0	0	0	0	0	0	0	19	0	-1	1	0	1	0	0	0	0	0	0	0	0	0	0	0
1	1	2021	2	0	1	0	2	0	0	0	-100	0	0	0	0	0	0	2	10	0	1	0	1	0	0	0	0	0	0	0	0	1	0	0
1	1	2019	2	0	0	0	2	0	0	0	0	0	0	0	0	0	0	15	1	-1	1	0	1	0	0	0	0	0	0	0	0	0	0	0
1	1	2019	2	1	0	0	3	1	0	0	-100	0	0	0	0	0	0	12	3	1	1	0	1	0	0	0	0	0	0	0	0	0	0	1
1	1	2019	2	1	0	0	3	0	0	0	-100	0	0	0	0	0	0	14	4	1	1	0	1	0	0	0	0	0	0	0	0	0	0	1
1	1	2019	2	0	0	0	2	0	0	0	0	0	0	0	0	0	1	10	2	-1	1	0	1	0	0	0	0	0	0	0	0	0	0	0
1	1	2020	2	1	0	0	2	0	0	0	0	0	0	0	0	0	0	10	2	1	1	0	1	0	0	0	0	0	0	0	0	0	0	1
1	1	2019	2	0	0	0	3	0	0	0	-100	0	0	0	0	0	0	12	2	0	1	0	1	0	0	0	0	0	0	0	0	0	0	0
1	1	2020	2	0	0	0	2	0	0	0	0	0	0	0	0	0	0	16	1	0	1	0	1	0	0	0	0	0	0	0	0	1	0	0
1	1	2021	2	0	0	0	2	1	0	0	-100	0	0	0	0	0	0	4	6	0	1	0	1	0	0	0	0	0	0	0	0	1	0	0
0	1	2019	2	0	0	0	2	1	0	0	0	0	0	0	0	0	0	13	0	-1	1	0	1	0	0	0	0	0	0	0	0	0	0	0
1	1	2021	2	0	0	0	2	0	1	0	-100	0	0	0	0	0	0	4	9	0	1	0	1	0	0	0	0	0	0	0	0	0	0	0
1	1	2020	2	0	0	0	2	0	0	0	0	0	0	0	0	0	0	13	2	-1	1	0	1	0	0	0	0	0	0	0	0	0	0	0
1	1	2018	2	0	0	0	1	0	0	0	0	0	0	0	0	0	0	14	2	0	1	0	1	0	0	0	0	0	0	0	0	0	0	0
1	1	2019	2	0	0	0	2	2	0	0	0	0	0	0	0	0	0	17	1	-1	1	0	1	0	0	0	0	0	0	0	0	0	0	0
1	1	2021	2	0	0	0	2	2	0	0	0	0	0	0	0	0	0	15	0	-1	1	0	1	0	0	0	0	0	0	0	0	1	0	0
1	1	2021	2	0	0	0	2	0	0	0	0	0	0	0	0	0	0	11	2	1	1	0	1	0	0	0	0	0	0	0	0	0	0	0
1	1	2020	2	1	0	0	3	0	0	0	-100	0	0	0	0	0	0	7	1	1	1	0	1	0	0	0	0	0	0	0	0	0	0	1
1	1	2020	2	0	0	0	3	0	1	0	0	0	0	0	0	0	1	7	3	0	1	0	1	0	0	0	0	0	0	0	0	0	0	0
1	1	2019	2	0	0	0	1	0	0	0	-100	0	0	0	0	0	0	14	0	-1	1	0	1	0	0	0	0	0	0	0	0	0	0	0
1	1	2021	2	0	0	0	2	0	0	0	0	0	0	0	0	0	0	14	5	0	1	0	1	0	0	0	0	0	0	0	0	1	0	0
1	1	2019	2	0	0	0	2	1	0	0	0	0	0	0	0	0	0	18	2	0	1	0	1	0	0	0	0	0	0	0	0	0	0	0
1	1	2018	2	0	0	0	3	0	0	1	0	0	0	0	0	0	0	13	0	-1	1	0	1	0	0	0	0	0	0	0	0	0	0	0
1	1	2019	2	0	0	0	1	0	0	0	0	0	0	0	0	0	0	15	1	-1	1	0	1	0	0	0	0	0	0	0	0	0	0	0
1	1	2019	2	1	0	0	1	1	0	0	0	0	0	0	0	0	0	15	7	1	1	0	1	0	0	0	0	0	0	0	0	0	0	1
1	1	2019	2	0	0	0	2	0	0	0	0	0	0	0	0	0	0	13	0	-1	1	0	1	0	0	0	0	0	0	0	0	0	0	0
1	1	2021	2	0	0	0	2	0	0	0	-100	0	0	0	0	0	0	6	1	-1	1	0	1	0	0	0	0	0	0	0	0	1	0	0
1	1	2021	2	0	0	0	3	2	0	0	-100	0	1	0	1	0	0	0	3	0	1	0	1	1	0	0	0	1	0	0	0	1	0	0
1	1	2019	2	0	0	0	3	1	0	0	-100	0	0	0	0	0	0	12	5	0	1	0	1	0	0	0	0	0	0	0	0	0	0	0
1	1	2019	2	0	0	0	3	0	1	0	0	0	0	0	0	0	0	9	0	0	1	0	1	0	0	0	0	0	0	0	0	0	0	0
1	1	2021	2	0	0	0	3	0	0	0	0	0	0	0	0	0	0	12	0	0	1	0	1	0	0	0	0	0	0	0	0	0	0	0
1	1	2018	2	0	0	0	2	0	0	0	0	0	0	0	0	0	0	13	2	-1	1	0	1	0	0	0	0	0	0	0	0	0	0	0
1	1	2021	2	0	0	0	3	0	0	0	0	0	0	0	0	0	0	11	0	-1	1	0	1	0	0	0	0	0	0	0	0	0	0	0
1	1	2020	2	0	0	0	3	0	1	0	-100	0	0	0	0	0	0	11	0	0	1	0	1	0	0	0	0	0	0	0	0	0	0	0
1	1	2018	2	0	0	0	2	1	0	0	0	0	0	0	0	0	0	15	2	-1	1	0	1	0	0	0	0	0	0	0	0	0	0	0
1	1	2019	2	0	0	0	1	0	0	0	-100	0	0	0	0	0	0	18	1	-1	1	0	1	0	0	0	0	0	0	0	0	0	0	0
1	1	2019	2	0	0	0	2	2	0	0	-100	0	0	0	0	0	0	12	0	-1	1	0	1	0	0	0	0	0	0	0	0	0	0	0
1	1	2019	2	0	0	0	2	0	0	0	-100	0	0	0	0	0	0	5	2	0	1	0	1	0	0	0	0	0	0	0	0	0	0	0
1	1	2020	2	0	0	0	2	1	0	0	0	0	0	0	0	0	0	16	11	0	1	0	1	0	0	0	0	0	0	0	0	0	0	0
1	1	2019	2	0	0	0	2	1	0	0	0	0	0	0	0	0	0	11	0	-1	1	0	1	0	0	0	0	0	0	0	0	0	0	0
1	1	2019	2	1	0	0	2	0	0	0	1	0	0	0	0	0	0	13	3	1	1	0	1	0	0	0	0	0	0	0	0	0	0	1
1	1	2021	2	0	0	0	3	2	0	0	-100	0	0	0	0	0	0	5	1	0	1	0	1	0	0	0	0	0	0	0	0	0	0	0
1	1	2019	2	0	0	0	3	0	0	0	-100	0	0	0	0	0	0	12	1	0	1	0	1	0	0	0	0	0	0	0	0	0	0	0
1	1	2021	2	1	0	0	3	0	1	0	0	0	0	0	0	0	0	4	0	1	1	0	1	0	0	0	0	0	0	0	0	0	0	0
1	1	2021	2	0	0	0	2	0	0	0	0	0	0	0	0	0	0	7	1	0	1	0	1	0	0	0	0	0	0	0	0	1	0	0
1	1	2019	2	0	0	0	2	0	0	0	0	0	0	0	0	0	0	11	4	0	1	0	1	0	0	0	0	0	0	0	0	0	0	0
1	1	2020	2	0	0	0	2	0	0	0	0	0	0	0	0	0	0	17	4	0	1	0	1	0	0	0	0	0	0	0	0	0	0	0
1	1	2020	2	1	0	0	3	0	0	0	0	0	0	0	0	0	0	8	5	0	1	0	1	0	0	0	0	0	0	0	0	0	0	1
1	1	2019	2	0	0	0	1	0	0	0	0	0	0	0	0	0	0	9	0	0	1	0	1	0	0	0	0	0	0	0	0	0	0	0
1	1	2021	2	0	0	0	2	0	0	0	-100	0	0	0	0	0	0	9	0	-1	1	0	1	0	0	0	0	0	0	0	0	0	0	0
1	1	2021	2	0	0	0	2	0	0	0	0	0	0	0	0	0	0	13	2	0	1	0	1	0	0	0	0	0	0	0	0	0	0	0
1	1	2019	2	0	0	0	2	1	0	0	-100	0	0	0	0	0	1	17	3	0	1	0	1	0	0	0	0	0	0	0	0	0	0	0
1	1	2021	2	0	0	0	2	3	0	0	0	0	0	0	0	0	1	12	2	-1	1	0	1	0	0	0	0	0	0	0	0	0	0	0
1	1	2020	2	0	0	0	2	0	0	0	-100	0	0	0	0	0	0	16	1	0	1	0	1	0	0	0	0	0	0	0	0	0	0	0
1	1	2020	2	0	0	0	2	0	0	0	1	0	0	0	0	0	0	12	0	-1	1	0	1	0	0	0	0	0	0	0	0	0	0	0
1	1	2020	2	0	0	0	3	0	0	0	0	0	0	0	0	0	0	12	0	-1	1	0	1	0	0	0	0	0	0	0	0	0	0	0
1	1	2020	2	0	0	0	3	0	0	0	0	0	0	0	0	0	0	8	4	0	1	0	1	0	0	0	0	0	0	0	0	0	0	0
1	1	2019	2	0	0	0	2	0	0	0	-100	0	0	0	0	0	0	12	2	-1	1	0	1	0	0	0	0	0	0	0	0	0	0	0
1	1	2020	2	0	0	0	2	1	0	0	0	0	0	0	0	0	0	11	0	-1	1	0	1	0	0	0	0	0	0	0	0	0	0	0
1	1	2021	2	0	0	0	2	0	0	0	-100	0	0	0	0	0	0	14	3	0	1	0	1	0	0	0	0	0	0	0	0	0	0	0
1	1	2020	2	0	0	0	2	0	0	0	0	0	0	0	0	0	0	6	1	-1	1	0	1	0	0	0	0	0	0	0	0	0	0	0
1	1	2019	2	0	0	0	2	0	0	0	0	0	0	0	0	0	0	15	1	-1	1	0	1	0	0	0	0	0	1	0	0	0	0	0
1	1	2019	2	0	0	0	2	1	1	0	0	0	0	0	0	0	0	16	0	-1	1	0	1	0	0	0	0	0	0	0	0	0	0	0
1	1	2020	2	0	0	0	2	1	0	0	0	0	0	0	0	0	0	11	0	0	1	0	1	0	0	0	0	0	0	0	0	0	0	0
1	1	2020	2	0	0	0	2	0	0	0	-100	0	0	0	0	0	0	8	2	0	1	0	1	0	0	0	0	0	0	0	0	0	0	0
1	1	2019	2	0	0	0	2	2	0	0	-100	0	0	0	0	0	1	12	0	-1	1	0	1	0	0	0	0	0	0	0	0	0	0	0
1	1	2018	2	0	0	0	3	0	0	0	0	0	0	0	0	0	0	19	1	0	1	0	1	0	0	0	0	0	0	0	0	0	0	0
1	1	2020	2	0	0	0	2	0	0	0	0	0	0	0	0	0	0	5	2	0	1	0	1	0	0	0	0	0	0	0	0	0	0	0
1	1	2021	2	1	0	0	2	0	0	0	-100	0	0	0	0	0	0	8	3	1	1	0	1	0	0	0	0	0	0	0	0	0	0	0
1	1	2021	2	0	0	0	2	0	0	0	-100	0	0	0	0	0	0	7	3	0	1	0	1	0	0	0	0	0	0	0	0	1	0	0
1	1	2019	2	0	0	0	2	1	0	0	0	0	0	0	0	0	0	16	3	-1	1	0	1	0	0	0	0	0	0	0	0	0	0	0
1	1	2019	2	0	0	0	2	0	0	0	-100	0	0	0	0	0	0	7	1	0	1	0	1	0	0	0	0	0	0	0	0	0	0	0
1	1	2020	2	0	0	0	3	0	0	0	-100	0	0	0	0	0	0	10	0	-1	1	0	1	0	0	0	0	0	1	0	0	0	0	0
1	1	2019	2	0	0	0	2	1	0	0	0	0	1	0	1	0	0	19	2	0	1	0	1	0	0	0	0	0	0	0	0	0	0	0
1	1	2021	2	0	0	0	2	2	0	0	0	0	0	0	0	0	1	9	0	0	1	0	1	0	0	0	0	0	0	0	0	0	0	0
1	1	2021	2	0	0	0	3	0	0	0	0	0	0	0	0	0	0	10	0	-1	1	0	1	0	0	0	0	0	1	0	0	0	0	0
1	1	2021	2	0	0	0	2	1	0	0	1	0	0	0	0	0	0	12	2	-1	1	0	1	0	0	0	0	0	0	0	0	0	0	0
1	1	2020	2	0	0	0	3	0	0	0	0	0	0	0	0	0	1	11	1	0	1	0	1	0	0	0	0	0	1	0	0	0	0	0
1	1	2018	2	0	0	0	3	1	0	0	0	0	0	0	0	0	0	10	8	1	1	0	1	0	0	0	0	0	0	0	0	0	0	0
1	1	2019	2	0	0	0	2	0	1	0	-100	0	0	0	0	0	0	7	0	0	1	0	1	0	0	0	0	0	0	0	0	0	0	0
1	1	2020	2	0	0	0	3	0	0	0	0	0	0	0	0	0	0	14	1	0	1	0	1	0	0	0	0	0	0	0	0	0	0	0
1	1	2019	2	0	0	0	3	0	0	0	0	0	0	0	0	0	0	14	0	-1	1	0	1	0	0	0	0	0	1	0	0	0	0	0
1	1	2020	2	1	0	0	3	0	0	0	-100	0	0	0	0	0	0	8	3	-1	1	0	1	0	0	0	0	0	0	0	0	0	0	1
1	1	2018	2	0	0	0	3	0	0	0	0	0	0	0	0	0	0	9	0	-1	1	0	1	0	0	0	0	0	0	0	0	0	0	0
1	1	2018	2	0	0	0	2	0	0	0	0	0	0	0	0	0	0	13	4	-1	1	0	1	0	0	0	0	0	0	0	0	0	0	0
0	1	2018	2	0	0	0	2	0	0	0	0	0	0	0	0	0	0	1	1	0	1	0	1	0	0	0	0	0	0	0	0	0	0	0
1	1	2018	2	1	0	0	2	0	0	0	0	0	0	0	0	0	0	10	2	1	1	0	1	0	0	0	0	0	0	0	0	0	0	1
1	1	2019	2	0	0	0	2	0	0	0	0	0	0	0	0	0	0	14	2	0	1	0	1	0	0	0	0	0	0	0	0	0	0	0
1	1	2019	2	0	0	0	2	0	0	0	0	0	0	0	0	0	0	13	0	-1	1	0	1	0	0	0	0	0	0	0	0	0	0	0
1	1	2019	2	0	0	0	3	0	0	0	0	0	0	0	0	0	0	15	1	-1	1	0	1	0	0	0	0	0	0	0	0	0	0	0
1	1	2021	2	0	0	0	2	2	0	0	0	0	0	0	0	0	0	12	3	-1	1	0	1	0	0	0	0	0	0	0	0	0	0	0
1	1	2021	2	0	0	0	2	0	0	0	-100	0	0	0	0	0	0	13	1	-1	1	0	1	0	0	0	0	0	1	0	0	0	0	0
1	1	2018	2	0	0	0	3	0	0	0	0	0	0	0	0	0	0	14	0	-1	1	0	1	0	0	0	0	0	1	0	0	0	0	0
1	1	2019	2	0	0	0	3	0	0	0	0	0	0	0	0	0	0	10	1	-1	1	0	1	0	0	0	0	0	0	0	0	0	0	0
1	1	2021	2	0	0	0	3	0	1	0	-100	0	0	0	0	0	0	9	6	0	1	0	1	0	0	0	0	0	0	0	0	0	0	0
1	1	2020	2	0	0	0	2	0	1	0	0	0	0	0	0	0	0	13	1	0	1	0	1	0	0	0	0	0	0	0	0	0	0	0
1	1	2020	2	0	0	0	2	0	0	0	0	0	0	0	0	0	0	11	2	-1	1	0	1	0	0	0	0	0	1	0	0	0	0	0
1	1	2019	2	0	0	0	3	1	0	0	-100	0	0	0	0	0	0	9	2	0	1	0	1	0	0	0	0	0	0	0	0	0	0	0
1	1	2018	2	0	0	0	2	1	0	0	0	0	0	0	0	0	0	14	5	0	1	0	1	0	0	0	0	0	0	0	0	0	0	0
1	1	2020	2	1	0	0	2	1	1	1	0	0	0	0	0	0	0	7	0	-1	1	0	1	0	0	0	0	0	0	0	0	0	0	1
1	1	2020	2	1	0	0	3	0	0	0	0	0	0	0	0	0	0	14	4	1	1	0	1	0	0	0	0	0	0	0	0	0	0	1
1	1	2018	2	0	0	0	2	0	0	0	0	0	0	0	0	0	0	8	1	0	1	0	1	0	0	0	0	0	0	0	0	0	0	0
1	1	2019	2	0	0	0	3	0	0	0	-100	0	0	0	0	0	0	13	0	-1	1	0	1	0	0	0	0	0	0	0	0	0	0	0
1	1	2019	2	0	0	0	2	0	0	0	0	0	0	0	0	0	0	12	0	-1	1	0	1	0	0	0	0	0	0	0	0	0	0	0
1	1	2021	2	0	0	0	3	0	0	0	0	0	0	0	0	0	0	10	0	-1	1	0	1	0	0	0	0	0	0	0	0	0	0	0
1	1	2020	2	0	0	0	3	0	0	0	0	0	0	0	0	0	0	10	0	0	1	0	1	0	0	0	0	0	0	0	0	0	0	0
1	1	2021	2	0	0	0	1	0	0	0	0	0	0	0	0	0	0	9	0	-1	1	0	1	0	0	0	0	0	0	0	0	0	0	0
1	1	2021	2	0	0	0	3	1	0	0	0	0	0	0	0	0	0	12	4	0	1	0	1	0	0	0	0	0	1	0	0	0	0	0
1	1	2020	2	0	0	0	3	3	0	0	-100	0	0	0	0	1	1	10	4	0	1	0	1	0	0	0	0	0	0	0	0	0	0	0
1	1	2018	2	0	-1	0	3	-1	0	0	-100	0	0	0	0	0	0	6	0	-1	1	0	1	0	0	0	0	0	0	0	0	0	0	0
1	1	2018	2	0	0	0	3	0	0	0	0	0	0	0	0	0	0	8	0	-1	1	0	1	0	0	0	0	0	0	0	0	0	0	0
1	1	2021	2	0	0	0	2	1	0	0	-100	0	0	0	0	0	0	17	0	-1	1	0	1	0	0	0	0	0	0	0	0	0	0	0
1	1	2019	2	0	0	0	3	0	0	0	0	0	0	0	0	0	0	15	0	-1	1	0	1	0	0	0	0	0	0	0	0	0	0	0
1	1	2021	2	0	0	0	2	0	0	0	0	0	0	0	0	0	0	12	0	-1	1	0	1	0	0	0	0	0	0	0	0	0	0	0
1	1	2019	2	0	0	0	2	0	0	0	0	0	0	0	0	0	0	10	0	-1	1	0	1	0	0	0	0	0	0	0	0	0	0	0
1	1	2018	2	0	0	0	2	0	0	0	0	0	0	0	0	0	0	6	0	-1	1	0	1	0	0	0	0	0	0	0	0	0	0	0
1	1	2020	2	0	0	0	3	0	0	0	0	0	1	0	1	0	0	8	1	-1	1	0	1	0	0	0	0	0	0	0	0	0	0	0
1	1	2020	2	0	0	0	2	0	0	0	0	0	0	0	0	0	0	16	6	1	1	0	1	0	0	0	0	0	0	0	0	0	0	0
1	1	2019	2	0	0	0	2	0	0	0	0	0	0	0	0	0	0	10	2	0	1	0	1	0	0	0	0	0	0	0	0	0	0	0
1	1	2021	2	0	0	0	2	0	0	0	0	0	0	0	0	0	0	10	1	0	1	0	1	0	0	0	0	0	0	0	0	0	0	0
1	1	2019	2	0	0	0	2	0	0	0	0	0	0	0	0	0	0	7	1	-1	1	0	1	0	0	0	0	0	0	0	0	0	0	0
1	1	2019	2	0	0	0	2	0	0	0	0	0	0	0	0	0	0	8	0	-1	1	0	1	0	0	0	0	0	0	0	0	0	0	0
1	1	2021	2	0	0	0	2	0	0	0	0	0	0	0	0	0	0	11	1	-1	1	0	1	0	0	0	0	0	0	0	0	0	0	0
1	1	2020	2	0	0	0	2	0	0	0	0	0	0	0	0	0	0	12	0	-1	1	0	1	0	0	0	0	0	0	0	0	0	0	0
1	1	2018	2	0	0	0	2	0	0	0	0	0	0	0	0	0	0	10	0	-1	1	0	1	0	0	0	0	0	0	0	0	0	0	0
1	1	2021	2	0	0	0	2	0	0	0	0	0	0	0	0	0	0	14	0	-1	1	0	1	0	0	0	0	0	0	0	0	0	0	0
1	1	2020	2	0	0	0	3	1	0	0	0	0	0	0	0	0	0	11	1	0	1	0	1	0	0	0	0	0	1	0	0	0	0	0
1	1	2020	2	0	0	0	2	1	0	0	0	0	0	0	0	0	0	13	1	-1	1	0	1	0	0	0	0	0	0	0	0	0	0	0
1	1	2021	2	0	0	0	2	0	0	0	0	0	0	0	0	0	0	13	2	0	1	0	1	0	0	0	0	0	0	0	0	0	0	0
1	1	2021	2	1	0	0	2	0	0	0	0	0	0	0	0	0	0	12	3	1	1	0	1	0	0	0	0	0	0	0	0	0	0	0
1	1	2020	2	0	0	0	3	1	0	0	0	0	0	0	0	0	0	12	0	0	1	0	1	0	0	0	0	0	0	0	0	0	0	0
1	1	2020	2	0	0	0	3	0	1	0	1	0	0	0	0	0	0	14	1	0	1	0	1	0	0	0	0	0	0	0	0	0	0	0
1	1	2018	2	0	0	0	2	0	0	0	0	0	0	0	0	0	0	12	1	0	1	0	1	0	0	0	0	0	0	0	0	0	0	0
1	1	2021	2	0	0	0	2	1	0	0	1	0	0	0	0	0	0	12	0	-1	1	0	1	0	0	0	0	0	1	0	0	0	0	0
1	1	2021	2	0	0	0	3	0	0	0	0	0	0	0	0	0	0	11	1	0	1	0	1	0	0	0	0	0	0	0	0	1	0	0
1	1	2019	2	0	0	0	2	0	0	0	-100	0	0	0	0	0	0	16	2	0	1	0	1	0	0	0	0	0	0	0	0	0	0	0
1	1	2021	2	0	0	0	3	0	0	0	0	0	0	0	0	0	0	12	0	-1	1	0	1	0	0	0	0	0	0	0	0	1	0	0
1	1	2021	2	0	0	0	3	0	0	0	0	0	0	0	0	0	0	13	0	-1	1	0	1	0	0	0	0	0	0	0	0	0	0	0
1	1	2021	2	0	0	0	3	0	0	0	0	0	0	0	0	0	0	11	2	0	1	0	1	0	0	0	0	0	0	0	0	0	0	0
1	1	2020	2	1	0	0	2	0	0	0	0	0	0	0	0	0	0	10	5	1	1	0	1	0	0	0	0	0	0	0	0	0	0	1
1	1	2021	2	0	0	0	2	0	0	0	0	0	0	0	0	0	0	11	2	-1	1	0	1	0	0	0	0	0	0	0	0	0	0	0
1	1	2021	2	0	0	0	3	0	0	0	0	0	0	0	0	0	0	8	0	-1	1	0	1	0	0	0	0	0	0	0	0	0	0	0
1	1	2021	2	0	0	0	3	1	1	1	-100	0	0	0	0	0	0	9	1	-1	1	0	1	0	0	0	0	0	0	0	0	0	0	0
1	1	2021	2	0	0	0	3	0	0	0	0	0	0	0	0	0	0	11	7	0	1	0	1	0	0	0	0	0	0	0	0	0	0	0
1	1	2020	2	0	0	0	2	0	0	0	0	0	0	0	0	0	0	11	0	0	1	0	1	0	0	0	0	0	0	0	0	1	0	0
1	1	2020	2	0	0	0	2	0	0	0	0	0	0	0	0	0	0	16	0	0	1	0	1	0	0	0	0	0	0	0	0	0	0	0
1	1	2021	2	0	0	0	2	3	1	1	0	0	0	0	0	0	1	7	6	1	1	0	1	0	0	0	0	0	0	0	0	1	0	0
1	1	2021	2	0	0	0	2	0	0	1	0	0	1	0	1	0	1	10	7	0	1	0	1	0	0	0	0	0	0	0	0	1	0	0
1	1	2019	2	0	0	0	2	0	0	0	0	0	0	0	0	0	0	9	0	0	1	0	1	0	0	0	0	0	0	0	0	0	0	0
1	1	2021	2	0	0	0	3	0	0	0	0	0	0	0	0	0	0	7	0	-1	1	0	1	0	0	0	0	0	0	1	0	1	0	0
1	1	2019	2	0	0	0	2	1	0	0	0	0	0	0	0	0	0	16	3	0	1	0	1	1	0	0	0	1	1	0	0	1	0	0
1	1	2021	2	0	0	0	2	2	0	0	0	0	0	0	0	0	0	13	4	0	1	0	1	0	0	0	0	0	0	0	0	1	0	0
1	1	2018	2	0	0	0	2	0	0	0	0	0	0	0	0	0	0	3	0	-1	1	0	1	0	0	0	0	0	0	1	0	1	0	0
1	1	2018	2	0	0	0	2	0	0	0	0	0	0	0	0	0	0	14	1	0	1	0	1	0	0	0	0	0	0	0	0	0	0	0
1	1	2020	2	0	0	0	2	0	0	0	0	0	0	0	0	0	0	14	0	-1	1	0	1	0	0	0	0	0	0	0	0	0	0	0
1	1	2019	2	0	0	0	2	0	0	0	0	0	0	0	0	0	0	12	0	-1	1	0	1	0	0	0	0	0	0	0	0	0	0	0
1	1	2020	2	0	0	0	2	0	0	0	0	0	0	0	0	0	0	12	0	-1	1	0	1	0	0	0	0	0	0	0	0	0	0	0
1	1	2019	2	0	1	0	3	0	0	0	0	0	0	0	0	0	0	10	5	0	1	0	1	0	0	0	0	0	0	0	0	1	0	0
1	1	2021	2	0	0	0	3	0	0	0	0	0	0	0	0	0	0	16	0	-1	1	0	1	0	0	0	0	0	0	0	0	0	0	0
1	1	2019	2	0	0	0	2	0	0	0	-100	0	0	0	0	0	1	12	1	-1	1	0	1	0	0	0	0	0	1	0	0	0	0	0
1	1	2021	2	0	0	0	2	0	0	0	0	0	0	0	0	0	0	12	1	0	1	0	1	0	0	0	0	0	0	0	0	0	0	0
1	1	2019	2	0	0	0	2	1	0	0	0	0	0	0	0	0	0	10	0	-1	1	0	1	0	0	0	0	0	0	0	0	0	0	0
1	1	2021	2	0	0	0	3	0	0	0	0	0	0	0	0	0	0	11	0	-1	1	0	1	0	0	0	0	0	0	0	0	0	0	0
1	1	2021	2	0	0	0	2	0	0	0	0	0	0	0	0	0	0	6	0	-1	1	0	1	0	0	0	0	0	0	0	0	0	0	0
1	1	2018	2	0	0	0	2	0	0	0	0	0	0	0	0	0	0	16	0	0	1	0	1	0	0	0	0	0	0	0	0	0	0	0
1	1	2021	2	0	0	0	2	0	0	0	0	0	0	0	0	0	0	9	0	-1	1	0	1	0	0	0	0	0	0	0	0	1	0	0
1	1	2021	2	0	0	0	2	1	0	0	-100	0	0	0	0	0	0	7	2	-1	1	0	1	0	0	0	0	0	0	0	0	1	0	0
1	1	2020	2	0	0	0	2	1	0	0	-100	0	0	0	0	0	0	11	0	0	1	0	1	0	0	0	0	0	0	0	0	0	0	0
1	1	2019	2	0	0	0	2	0	0	0	0	0	0	0	0	0	0	11	0	-1	1	0	1	0	0	0	0	0	0	0	0	0	0	0
1	1	2020	2	0	0	0	1	0	0	0	0	0	0	0	0	0	0	10	2	0	1	0	1	0	0	0	0	0	0	0	0	0	0	0
1	1	2019	2	0	0	0	2	0	0	0	-100	0	0	0	0	0	0	12	1	-1	1	0	1	0	0	0	0	0	0	0	0	0	0	0
1	1	2018	2	0	0	0	2	1	0	1	1	0	0	0	0	0	0	12	1	-1	1	0	1	0	0	0	0	0	0	0	0	0	0	0
1	1	2020	2	0	0	0	3	1	1	0	0	0	0	0	0	0	0	11	3	1	1	0	1	0	0	0	0	0	0	0	0	0	0	0
1	1	2021	2	0	0	0	2	0	0	0	-100	0	0	0	0	0	0	0	3	0	1	0	1	1	0	0	0	1	0	0	0	1	0	0
1	1	2021	2	0	0	0	2	1	0	0	0	0	0	0	0	0	0	11	2	-1	1	0	1	0	0	0	0	0	0	0	0	0	0	0
1	1	2019	2	0	0	0	2	1	0	0	0	0	0	0	0	0	0	10	0	-1	1	0	1	0	0	0	0	0	0	0	0	0	0	0
1	1	2021	2	0	0	0	2	0	0	0	0	0	0	0	0	0	0	13	0	-1	1	0	1	0	0	0	0	0	0	0	0	0	0	0
1	1	2020	2	0	0	0	1	1	0	0	0	0	0	0	0	0	1	16	0	0	1	0	1	0	0	0	0	0	0	0	0	0	0	0
1	1	2020	2	0	0	0	2	0	0	0	0	0	0	0	0	0	0	11	0	-1	1	0	1	0	0	0	0	0	0	0	0	0	0	0
1	1	2021	2	0	0	0	3	0	0	0	0	0	0	0	0	0	0	13	0	-1	1	0	1	0	0	0	0	0	0	0	0	0	0	0
1	1	2021	2	0	0	0	2	1	0	0	-100	0	0	0	0	0	0	5	1	1	1	0	1	0	0	0	0	0	0	0	0	0	0	0
1	1	2020	2	0	0	0	1	1	0	0	0	0	0	0	0	0	0	13	1	0	1	0	1	0	0	0	0	0	0	0	0	0	0	0
1	1	2019	2	0	0	0	2	0	0	0	0	0	0	0	0	0	0	12	0	-1	1	0	1	0	0	0	0	0	1	0	0	0	0	0
1	1	2019	2	0	0	0	2	2	0	0	1	0	0	0	0	0	0	11	2	0	1	0	1	0	0	0	0	0	0	0	0	0	0	0
1	1	2020	2	0	0	0	1	0	0	0	0	0	0	0	0	0	0	1	0	-1	1	0	1	0	0	0	0	0	0	0	0	1	0	0
1	1	2019	2	0	0	0	2	0	0	0	0	0	0	0	0	0	0	12	1	0	1	0	1	0	0	0	0	0	0	0	0	0	0	0
1	1	2019	2	0	0	0	2	0	0	0	0	0	0	0	0	0	0	9	1	-1	1	0	1	0	0	0	0	0	0	0	0	0	0	0
1	1	2021	2	0	0	0	2	0	0	0	0	0	0	0	0	0	0	6	1	-1	1	0	1	0	0	0	0	0	1	0	0	0	0	0
1	1	2020	2	0	0	0	2	0	0	0	0	0	0	0	0	0	0	9	2	-1	1	0	1	0	0	0	0	0	0	0	0	1	0	0
1	1	2020	2	0	0	0	3	0	0	0	-100	0	0	0	0	0	0	13	0	-1	1	0	1	0	0	0	0	0	0	0	0	0	0	0
1	1	2021	2	0	0	0	3	0	0	0	0	0	0	0	0	0	0	7	1	-1	1	0	1	0	0	0	0	0	0	0	0	0	0	0
1	1	2019	2	0	0	0	2	1	0	0	0	0	0	0	0	0	1	14	7	0	1	0	1	0	0	0	0	0	0	0	0	0	0	0
1	1	2020	2	0	0	0	2	1	0	0	0	0	0	0	0	0	0	11	0	0	1	0	1	0	0	0	0	0	0	0	0	0	0	0
1	1	2019	2	0	0	0	3	0	0	0	0	0	0	0	0	0	0	13	1	-1	1	0	1	0	0	0	0	0	0	0	0	0	0	0
1	1	2020	2	0	0	0	2	1	0	0	0	0	0	0	0	0	0	10	0	-1	1	0	1	0	0	0	0	0	0	0	0	0	0	0
1	1	2020	2	0	0	0	2	0	0	0	-100	0	1	0	1	0	0	7	1	1	1	0	1	0	0	0	0	0	0	0	0	0	0	0
1	1	2020	2	0	0	0	3	0	0	0	0	0	0	0	0	0	0	5	1	-1	1	0	1	0	0	0	0	0	0	0	0	0	0	0
1	1	2020	2	0	0	0	2	0	0	0	0	0	0	0	0	0	0	13	0	-1	1	0	1	0	0	0	0	0	0	0	0	0	0	0
1	1	2020	2	0	0	0	2	0	0	0	0	0	0	0	0	0	0	12	3	0	1	0	1	0	0	0	0	0	0	0	0	0	0	0
1	1	2021	2	0	0	0	2	0	0	0	0	0	0	0	0	0	0	14	3	-1	1	0	1	0	0	0	0	0	0	0	0	0	0	0
1	1	2021	2	0	0	0	2	1	0	0	0	0	0	0	0	0	0	12	3	0	1	0	1	0	0	0	0	0	0	0	0	1	0	0
1	1	2019	2	0	0	0	3	0	0	0	0	0	0	0	0	0	0	14	4	0	1	0	1	0	0	0	0	0	0	0	0	0	0	0
1	1	2021	2	0	0	0	2	0	0	0	0	0	0	0	0	0	0	7	0	-1	1	0	1	0	0	0	0	0	0	0	0	0	0	0
1	1	2020	2	0	0	0	1	0	0	0	0	0	0	0	0	0	0	13	1	-1	1	0	1	0	0	0	0	0	0	0	0	0	0	0
1	1	2019	2	0	0	0	3	0	0	0	0	0	0	0	0	0	0	13	2	0	1	0	1	0	0	0	0	0	0	0	0	0	0	0
1	1	2018	2	0	0	0	3	0	0	0	0	0	0	0	0	0	0	11	5	0	1	0	1	0	0	0	0	0	0	0	0	0	0	0
1	1	2020	2	0	0	0	2	0	0	0	0	0	0	0	0	0	0	8	2	1	1	0	1	0	0	0	0	0	0	0	0	0	0	0
1	1	2020	2	0	0	0	2	1	0	0	0	0	0	0	0	0	0	14	4	0	1	0	1	0	0	0	0	0	0	0	0	0	0	0
1	1	2020	2	0	0	0	2	0	0	0	0	0	0	0	0	0	0	9	4	-1	1	0	1	0	0	0	0	0	0	0	0	0	0	0
1	1	2020	2	0	0	0	3	2	0	0	0	0	0	0	0	0	1	11	0	-1	1	0	1	0	0	0	0	0	0	0	0	0	0	0
1	1	2021	2	0	0	0	3	0	0	0	0	0	0	0	0	0	0	10	1	-1	1	0	1	0	0	0	0	0	0	0	0	0	0	0
1	1	2019	2	0	0	0	1	0	0	0	1	0	0	0	0	0	0	15	7	0	1	0	1	0	0	0	0	0	0	0	0	0	0	0
1	1	2019	2	0	0	0	2	0	0	0	-100	0	0	0	0	0	0	13	3	0	1	0	1	0	0	0	0	0	0	0	0	0	0	0
1	1	2019	2	0	0	0	2	2	0	0	0	0	0	0	0	0	1	9	3	0	1	0	1	0	0	0	0	0	0	0	0	1	0	0
1	1	2021	2	0	0	0	2	0	0	0	0	0	0	0	0	0	0	6	2	0	1	0	1	0	0	0	0	0	1	0	0	0	0	0
1	1	2020	2	1	0	0	2	1	0	0	0	0	0	0	0	0	0	15	4	0	1	0	1	0	0	0	0	0	0	0	0	1	0	1
1	1	2021	2	0	0	0	2	0	0	0	0	0	0	0	0	0	0	16	4	0	1	0	1	0	0	0	0	0	0	0	0	0	0	0
1	1	2019	2	0	0	0	3	0	0	0	0	0	0	0	0	0	0	11	1	-1	1	0	1	0	0	0	0	0	0	0	0	0	0	0
1	1	2019	2	0	0	0	2	2	0	0	0	0	0	0	0	0	0	13	0	-1	1	0	1	0	0	0	0	0	0	0	0	0	0	0
1	1	2020	2	0	0	0	3	0	1	1	0	0	0	0	0	0	0	12	1	-1	1	0	1	0	0	0	0	0	0	0	0	0	0	0
1	1	2019	2	0	0	0	2	0	0	0	0	0	0	0	0	0	0	14	0	-1	1	0	1	0	0	0	0	0	0	0	0	0	0	0
1	1	2020	2	0	0	0	2	0	0	0	0	0	0	0	0	0	0	10	2	-1	1	0	1	0	0	0	0	0	0	0	0	0	0	0
1	1	2021	2	0	0	0	3	0	0	0	0	0	0	0	0	0	0	10	1	0	1	0	1	0	0	0	0	0	0	0	0	1	0	0
1	1	2019	2	0	0	0	2	1	0	0	0	0	0	0	0	0	0	9	0	-1	1	0	1	1	0	0	0	1	0	0	0	0	0	0
1	1	2018	2	0	0	0	3	0	0	0	0	0	0	0	0	0	0	9	2	1	1	0	1	0	0	0	0	0	0	0	0	0	0	0
1	1	2019	2	0	0	0	1	0	0	0	0	0	0	0	0	0	0	14	0	0	1	0	1	0	0	0	0	0	0	0	0	0	0	0
0	1	2018	2	0	0	0	2	-1	0	0	-100	0	0	0	0	0	0	-100	-100	-1	1	0	1	0	0	0	0	0	0	0	0	1	0	0
1	1	2018	2	0	0	0	2	0	0	0	0	0	0	0	0	0	0	14	1	-1	1	0	1	0	0	0	0	0	0	0	0	0	0	0
1	1	2018	2	0	0	0	2	0	0	0	0	0	0	0	0	0	0	12	0	-1	1	0	1	0	0	0	0	0	0	0	0	0	0	0
1	1	2020	2	0	0	0	1	1	0	0	-100	0	0	0	0	0	0	8	1	-1	1	0	1	0	0	0	0	0	0	0	0	0	0	0
1	1	2021	2	0	0	0	2	0	0	0	0	0	0	0	0	0	0	10	4	-1	1	0	1	0	0	0	0	0	0	0	0	1	0	0
1	1	2020	2	0	0	0	2	0	0	0	0	0	0	0	0	0	0	10	4	0	1	0	1	0	0	0	0	0	0	0	0	0	0	0
1	1	2020	2	0	0	0	2	0	0	0	-100	0	0	0	0	0	0	13	0	-1	1	0	1	0	0	0	0	0	0	0	0	0	0	0
1	1	2021	2	1	0	0	2	1	1	0	0	0	0	0	0	0	0	0	10	0	1	0	1	0	0	0	0	0	0	0	0	0	0	0
1	1	2021	2	0	0	0	2	0	0	0	0	0	0	0	0	0	0	9	2	-1	1	0	1	0	0	0	0	0	0	0	0	0	0	0
1	1	2020	2	0	0	0	2	1	0	0	-100	0	0	0	0	0	0	5	1	-1	1	0	1	0	0	0	0	0	0	0	0	0	0	0
1	1	2018	2	0	0	0	3	0	0	0	0	0	0	0	0	0	0	11	2	0	1	0	1	0	0	0	0	0	0	0	0	0	0	0
1	1	2019	2	0	0	0	3	0	0	0	-100	0	0	0	0	0	0	3	0	0	1	0	1	0	0	0	0	0	0	0	0	0	0	0
1	1	2019	2	0	0	0	3	1	0	0	0	0	0	0	0	0	0	12	1	-1	1	0	1	0	0	0	0	0	1	0	0	0	0	0
1	1	2019	2	0	0	0	3	0	0	0	0	0	0	0	0	0	0	12	0	0	1	0	1	0	0	0	0	0	0	0	0	0	0	0
1	1	2020	2	0	0	0	3	0	0	0	0	0	0	0	0	0	1	11	1	0	1	0	1	0	0	0	0	0	0	0	0	0	0	0
1	1	2019	2	0	0	0	2	0	0	0	-100	0	0	0	0	0	0	18	0	-1	1	0	1	0	0	0	0	0	0	0	0	0	0	0
1	1	2019	2	0	0	0	2	0	0	0	0	0	0	0	0	0	0	15	1	-1	1	0	1	0	0	0	0	0	0	0	0	0	0	0
1	1	2019	2	0	0	0	2	0	0	0	-100	0	0	0	0	0	0	14	0	-1	1	0	1	0	0	0	0	0	0	0	0	0	0	0
1	1	2020	2	0	0	0	2	0	0	0	0	0	0	0	0	0	0	10	0	-1	1	0	1	0	0	0	0	0	0	0	0	0	0	0
1	1	2019	2	0	0	0	2	1	0	0	0	0	0	0	0	0	0	10	5	0	1	0	1	0	0	0	0	0	0	0	0	0	0	0
1	1	2021	2	0	0	0	2	0	0	0	-100	0	0	0	0	0	0	17	1	-1	1	0	1	0	0	0	0	0	0	0	0	0	0	0
1	0	2019	2	0	0	0	2	0	0	1	-100	0	0	0	0	0	0	13	1	-1	1	0	1	0	0	0	0	0	0	0	0	0	0	0
1	1	2018	2	0	0	0	1	1	0	0	0	0	0	0	0	0	0	11	0	0	1	0	1	0	0	0	0	0	0	0	0	0	0	0
1	1	2020	2	0	0	0	2	0	0	0	0	0	0	0	0	0	0	11	1	0	1	0	1	0	0	0	0	0	0	0	0	0	0	0
1	1	2021	2	0	0	0	2	1	0	0	0	0	0	0	0	0	1	17	7	0	1	0	1	0	0	0	0	0	0	0	0	1	0	0
1	1	2021	2	0	0	0	2	1	0	0	0	0	0	0	0	0	0	10	5	0	1	0	1	0	0	0	0	0	0	0	0	0	0	0
1	1	2021	2	0	0	0	2	0	0	0	0	0	0	0	0	0	0	14	0	-1	1	0	1	0	0	0	0	0	0	0	0	0	0	0
1	1	2021	2	0	0	0	2	0	0	0	0	0	0	0	0	0	0	15	1	0	1	0	1	0	0	0	0	0	0	0	0	0	0	0
1	1	2020	2	0	0	0	2	0	0	0	0	0	0	0	0	0	0	14	0	-1	1	0	1	0	0	0	0	0	0	0	0	0	0	0
1	1	2020	2	0	0	0	2	2	0	0	-100	0	0	0	0	0	0	11	0	-1	1	0	1	0	0	0	0	0	0	0	0	0	0	0
1	1	2020	2	0	0	0	2	0	0	0	0	0	0	0	0	0	0	10	0	0	1	0	1	0	0	0	0	0	0	0	0	0	0	0
1	1	2021	2	1	0	0	2	0	0	0	0	0	0	0	0	0	0	10	1	1	1	0	1	0	0	0	0	0	0	0	0	0	0	0
1	1	2021	2	0	0	0	2	0	0	0	0	0	0	0	0	0	0	12	2	0	1	0	1	0	0	0	0	0	0	0	0	0	0	0
1	1	2019	2	0	0	0	2	0	0	0	0	0	0	0	0	0	0	14	1	-1	1	0	1	0	0	0	0	0	0	0	0	0	0	0
1	1	2021	2	0	0	0	3	0	0	0	0	0	0	0	0	0	0	5	0	-1	1	0	1	0	0	0	0	0	0	0	0	0	0	0
1	1	2021	2	0	0	0	3	0	0	0	0	0	0	0	0	0	0	13	1	-1	1	0	1	0	0	0	0	0	0	0	0	0	0	0
1	1	2020	2	0	0	0	2	1	0	0	0	0	0	0	0	0	0	9	3	1	1	0	1	0	0	0	0	0	0	0	0	0	0	0
1	1	2019	2	0	0	0	2	0	0	0	1	0	0	0	0	0	0	13	1	0	1	0	1	0	0	0	0	0	0	0	0	0	0	0
1	1	2020	2	0	0	0	3	0	0	0	0	0	0	0	0	0	0	11	0	0	1	0	1	0	0	0	0	0	0	0	0	0	0	0
1	1	2021	2	0	0	0	3	1	0	0	0	0	0	0	0	0	1	6	5	-1	1	0	1	0	0	0	0	0	0	0	0	0	0	0
1	1	2020	2	0	0	0	3	1	0	0	-100	0	0	0	0	0	0	4	7	1	1	0	1	0	0	0	0	0	0	0	0	0	0	0
1	1	2019	2	0	0	0	1	0	1	1	1	0	0	0	0	0	0	12	0	0	1	0	1	0	0	0	0	0	0	0	0	0	0	0
1	1	2021	2	0	0	0	2	3	1	0	-100	0	0	0	0	0	1	4	5	0	1	0	1	0	0	0	0	0	0	1	0	1	0	0
1	1	2020	2	0	0	0	2	0	0	0	0	0	0	0	0	0	0	9	0	-1	1	0	1	0	0	0	0	0	0	0	0	0	0	0
1	1	2021	2	0	0	0	2	0	0	0	0	0	0	0	0	0	0	11	2	-1	1	0	1	0	0	0	0	0	0	0	0	0	0	0
1	1	2021	2	0	0	0	2	0	0	0	0	0	0	0	0	0	0	13	0	-1	1	0	1	0	0	0	0	0	0	0	0	0	0	0
1	0	2020	2	0	0	0	2	1	0	0	0	0	0	0	0	0	0	13	3	0	1	0	1	0	0	0	0	0	0	0	0	0	0	0
1	1	2020	2	0	0	0	2	0	0	0	0	0	0	0	0	0	0	11	0	-1	1	0	1	0	0	0	0	0	0	0	0	0	0	0
1	1	2018	2	0	0	0	3	1	0	0	0	0	0	0	0	0	0	13	2	0	1	0	1	0	0	0	0	0	0	0	0	1	0	0
1	1	2020	2	1	0	0	2	2	0	0	0	0	0	0	0	0	0	17	0	-1	1	0	1	0	0	0	0	0	0	0	0	0	0	1
1	1	2021	2	0	0	0	1	3	0	0	1	0	0	1	1	0	0	0	3	0	1	0	1	2	1	0	1	0	0	0	0	1	0	0
1	1	2020	2	0	0	0	3	0	0	0	-100	0	0	0	0	0	0	10	2	1	1	0	1	0	0	0	0	0	0	0	0	0	0	0
1	1	2021	2	0	0	0	2	1	0	0	0	0	0	0	0	0	0	6	0	-1	1	0	1	0	0	0	0	0	0	0	0	0	0	0
1	1	2021	2	0	0	0	2	0	0	0	-100	0	0	0	0	0	0	15	0	-1	1	0	1	0	0	0	0	0	0	0	0	0	0	0
1	1	2019	2	0	0	0	2	1	1	0	0	0	0	0	0	0	0	14	0	-1	1	0	1	0	0	0	0	0	0	0	0	0	0	0
1	1	2020	2	0	0	0	3	2	0	0	-100	0	0	0	0	0	0	0	3	-1	1	0	1	0	0	0	0	0	0	0	0	0	0	0
1	1	2020	2	0	0	0	2	2	0	0	0	0	0	0	0	0	0	11	0	-1	1	0	1	0	0	0	0	0	0	0	0	0	0	0
1	1	2020	2	0	0	0	3	0	0	0	0	0	0	0	0	0	0	14	0	-1	1	0	1	0	0	0	0	0	0	0	0	0	0	0
1	1	2021	2	0	0	0	2	0	0	0	0	0	0	0	0	0	0	10	4	0	1	0	1	0	0	0	0	0	0	0	0	1	0	0
1	1	2019	2	0	0	0	3	0	0	0	0	0	0	0	0	0	0	9	2	-1	1	0	1	0	0	0	0	0	0	0	0	0	0	0
1	1	2019	2	0	0	0	2	0	0	0	-100	0	0	0	0	0	0	12	0	-1	1	0	1	0	0	0	0	0	0	0	0	0	0	0
1	0	2021	2	0	0	0	2	2	0	0	1	0	0	0	0	0	0	10	1	-1	1	0	1	0	0	0	0	0	0	0	0	0	0	0
1	1	2019	2	0	0	0	2	1	0	0	1	0	0	0	0	0	0	12	2	0	1	0	1	0	0	0	0	0	0	0	0	0	0	0
1	1	2018	2	0	0	0	1	0	1	1	0	0	0	0	0	0	0	12	2	-1	1	0	1	0	0	0	0	0	0	0	0	0	0	0
1	1	2019	2	0	0	0	1	1	1	1	0	0	0	0	0	0	0	7	8	0	1	0	1	0	0	0	0	0	1	0	0	0	0	0
1	1	2021	2	0	0	0	1	1	1	1	0	0	0	0	0	0	1	5	5	0	1	0	1	0	0	0	0	0	0	0	0	0	0	0
1	1	2021	2	0	0	0	2	0	0	0	-100	0	0	0	0	0	0	7	2	0	1	0	1	0	0	0	0	0	0	0	0	0	0	0
1	1	2021	2	0	0	0	1	1	0	0	1	0	0	0	0	0	0	11	0	0	1	0	1	0	0	0	0	0	0	0	0	0	0	0
1	1	2019	2	0	0	0	2	2	1	0	-100	0	0	0	0	0	0	17	1	-1	1	0	1	0	0	0	0	0	0	0	0	0	0	0
1	1	2019	2	0	0	0	2	1	0	1	0	0	0	0	0	0	0	9	1	-1	1	0	1	0	0	0	0	0	0	0	0	0	0	0
1	1	2021	2	0	0	0	1	0	0	0	1	0	0	0	0	0	0	9	0	-1	1	0	1	0	0	0	0	0	0	0	0	0	0	0
1	1	2020	2	0	0	0	2	0	0	0	0	0	0	0	0	0	0	9	0	-1	1	0	1	0	0	0	0	0	0	0	0	0	0	0
1	1	2018	2	0	0	0	1	0	0	0	0	0	0	0	0	0	0	14	5	-1	1	0	1	0	0	0	0	0	0	0	0	0	0	0
1	1	2020	2	0	0	0	2	0	0	0	0	0	0	0	0	0	0	12	1	-1	1	0	1	0	0	0	0	0	0	0	0	0	0	0
1	1	2021	2	0	0	0	3	0	0	0	0	0	0	0	0	0	0	10	1	-1	1	0	1	0	0	0	0	0	0	0	0	0	0	0
1	1	2020	2	0	0	0	2	0	0	0	0	0	0	0	0	0	0	10	0	-1	1	0	1	0	0	0	0	0	0	0	0	0	0	0
1	1	2019	2	1	0	0	3	0	0	0	-100	0	0	0	0	0	0	9	0	-1	1	0	1	0	0	0	0	0	0	0	0	0	0	1
1	1	2021	2	0	0	0	2	0	0	0	0	0	0	0	0	0	0	10	4	0	1	0	1	0	0	0	0	0	0	0	0	0	0	0
1	1	2021	2	0	0	0	3	1	0	0	0	0	0	0	0	0	0	8	0	-1	1	0	1	0	0	0	0	0	0	0	0	1	0	0
1	1	2019	2	0	0	0	2	0	0	0	-100	0	0	0	0	0	0	6	1	-1	1	0	1	0	0	0	0	0	1	0	0	0	0	0
1	1	2020	2	0	0	0	3	2	0	0	0	0	0	0	0	0	0	13	3	-1	1	0	1	0	0	0	0	0	0	0	0	0	0	0
1	1	2021	2	0	0	0	2	0	1	0	0	0	0	0	0	0	1	10	2	-1	1	0	1	0	0	0	0	0	0	0	0	1	0	0
1	1	2018	2	0	0	0	3	1	0	0	0	0	0	0	0	0	0	10	2	0	1	0	1	0	0	0	0	0	0	0	0	0	0	0
1	1	2019	2	0	0	0	2	0	0	0	0	0	0	0	0	0	0	13	1	-1	1	0	1	0	0	0	0	0	0	0	0	0	0	0
1	1	2019	2	0	0	0	2	1	0	0	0	0	0	0	0	0	0	12	0	-1	1	0	1	0	0	0	0	0	0	0	0	0	0	0
1	1	2020	2	0	0	0	2	0	0	0	0	0	0	0	0	0	0	9	0	0	1	0	1	0	0	0	0	0	0	0	0	1	0	0
1	1	2021	2	1	0	0	2	0	0	0	0	0	0	0	0	0	0	15	3	1	1	0	1	0	0	0	0	0	0	0	0	0	0	0
1	1	2019	2	0	0	0	2	1	0	0	0	0	0	0	0	0	0	16	0	0	1	0	1	0	0	0	0	0	0	0	0	0	0	0
1	1	2019	2	0	0	0	3	0	0	0	0	0	0	0	0	0	0	14	0	-1	1	0	1	0	0	0	0	0	0	0	0	0	0	0
1	1	2021	2	0	0	0	3	0	0	0	0	0	0	0	0	0	0	14	0	-1	1	0	1	0	0	0	0	0	0	0	0	1	0	0
1	1	2021	2	0	0	0	3	0	1	0	0	0	0	0	0	0	0	10	2	1	1	0	1	0	0	0	0	0	1	0	0	0	0	0
1	1	2019	2	0	0	0	2	0	0	0	-100	0	0	0	0	0	0	8	0	-1	1	0	1	0	0	0	0	0	0	0	0	0	0	0
1	1	2020	2	0	0	0	2	0	0	0	0	0	0	0	0	0	0	11	0	0	1	0	1	0	0	0	0	0	0	0	0	0	0	0
1	1	2019	2	1	0	0	3	0	0	0	0	0	0	0	0	0	0	12	4	0	1	0	1	0	0	0	0	0	0	0	0	0	0	1
1	1	2020	2	0	0	0	3	1	0	0	0	0	0	0	0	0	0	9	1	0	1	0	1	0	0	0	0	0	0	0	0	0	0	0
1	1	2021	2	0	0	0	3	1	0	0	0	0	0	0	0	0	0	18	0	-1	1	0	1	0	0	0	0	0	1	0	0	1	0	0
1	1	2020	2	0	0	0	3	0	0	0	0	0	0	0	0	0	0	17	1	0	1	0	1	0	0	0	0	0	0	0	0	0	0	0
1	0	2021	2	0	0	0	2	2	0	0	-100	0	0	0	0	0	1	6	6	0	1	0	1	0	0	0	0	0	0	0	0	1	0	0
1	1	2021	2	0	0	0	1	1	0	0	0	0	0	0	0	0	0	10	1	0	1	0	1	0	0	0	0	0	1	0	0	1	0	0
1	1	2020	2	0	0	0	3	0	0	0	0	0	0	0	0	0	0	11	0	-1	1	0	1	0	0	0	0	0	0	0	0	0	0	0
1	1	2019	2	0	0	0	3	1	1	0	0	0	0	0	0	0	0	9	2	0	1	0	1	0	0	0	0	0	1	0	0	0	0	0
1	1	2021	2	0	0	0	2	0	0	0	-100	0	0	0	0	0	0	12	0	-1	1	0	1	0	0	0	0	0	0	0	0	0	0	0
1	0	2021	2	0	0	0	3	0	1	0	0	0	0	0	0	0	0	10	0	0	1	0	1	0	0	0	0	0	0	0	0	1	0	0
1	1	2021	2	0	0	0	3	0	0	0	0	0	0	0	0	0	0	11	1	-1	1	0	1	0	0	0	0	0	0	0	0	0	0	0
1	1	2019	2	0	0	0	2	0	0	0	-100	0	0	0	0	0	0	11	2	0	1	0	1	0	0	0	0	0	0	0	0	0	0	0
1	1	2021	2	0	0	0	2	0	0	0	0	0	0	0	0	0	0	9	1	0	1	0	1	0	0	0	0	0	0	0	0	1	0	0
1	1	2020	2	0	0	0	2	1	0	0	0	0	0	0	0	0	0	13	4	0	1	0	1	0	0	0	0	0	0	0	0	0	0	0
1	1	2019	2	0	0	0	2	0	0	0	0	0	0	0	0	0	0	15	0	-1	1	0	1	0	0	0	0	0	0	0	0	0	0	0
1	1	2020	2	0	0	0	2	0	0	0	0	0	0	0	0	0	0	9	1	0	1	0	1	0	0	0	0	0	0	0	0	0	0	0
1	1	2020	2	0	0	0	2	1	0	0	0	0	0	0	0	0	0	13	1	-1	1	0	1	0	0	0	0	0	0	0	0	0	0	0
1	1	2021	2	0	0	0	3	0	0	0	0	0	0	0	0	0	0	12	0	-1	1	0	1	0	0	0	0	0	0	0	0	0	0	0
1	1	2021	2	0	0	0	2	0	0	0	-100	0	0	0	0	0	1	12	0	-1	1	0	1	0	0	0	0	0	0	0	0	0	0	0
1	1	2021	2	1	0	0	2	0	0	0	0	0	0	0	0	0	0	14	2	-1	1	0	1	0	0	0	0	0	1	0	0	0	0	0
1	1	2020	2	0	0	0	2	0	0	0	-100	0	0	0	0	0	0	8	1	0	1	0	1	0	0	0	0	0	0	0	0	0	0	0
1	1	2019	2	0	0	0	2	0	0	0	0	0	0	0	0	0	0	11	4	0	1	0	1	0	0	0	0	0	0	0	0	0	0	0
1	1	2020	2	1	0	0	2	0	0	0	0	0	0	0	0	0	0	9	0	-1	1	0	1	0	0	0	0	0	0	0	0	0	0	1
1	1	2021	2	1	0	0	2	1	0	0	1	0	0	0	0	0	0	12	3	-1	1	0	1	0	0	0	0	0	0	0	0	0	0	0
1	1	2019	2	0	0	0	2	1	0	0	-100	0	0	0	0	0	0	14	0	0	1	0	1	0	0	0	0	0	0	0	0	0	0	0
1	1	2019	2	0	0	0	2	0	0	0	0	0	0	0	0	0	0	19	5	1	1	0	1	0	0	0	0	0	0	0	0	0	0	0
1	1	2019	2	0	0	0	2	0	0	0	-100	0	0	0	0	0	0	15	4	-1	1	0	1	0	0	0	0	0	0	0	0	0	0	0
1	1	2020	2	0	0	0	2	0	0	0	-100	0	0	0	0	0	0	8	5	0	1	0	1	0	0	0	0	0	0	0	0	0	0	0
1	1	2019	2	0	0	0	3	0	0	0	-100	0	0	0	0	0	0	12	2	0	1	0	1	0	0	0	0	0	0	0	0	0	0	0
1	1	2021	2	0	0	0	2	1	0	0	1	0	0	0	0	0	0	13	0	-1	1	0	1	0	0	0	0	0	1	0	0	0	0	0
1	1	2019	2	0	0	0	2	0	0	0	0	0	0	0	0	0	0	11	0	-1	1	0	1	0	0	0	0	0	0	0	0	0	0	0
1	1	2020	2	0	0	0	2	0	0	0	0	0	0	0	0	0	0	14	2	0	1	0	1	0	0	0	0	0	0	0	0	0	0	0
1	1	2019	2	0	0	0	2	1	0	0	0	0	0	0	0	0	1	13	1	-1	1	0	1	0	0	0	0	0	0	0	0	0	0	0
1	1	2020	2	0	0	0	2	1	0	0	0	0	0	0	0	0	0	8	0	-1	1	0	1	0	0	0	0	0	0	0	0	0	0	0
1	1	2019	2	0	0	0	2	0	0	0	0	0	0	0	0	0	0	5	1	-1	1	0	1	0	0	0	0	0	0	0	0	0	0	0
1	1	2019	2	0	0	0	2	0	0	0	-100	0	0	0	0	0	0	8	0	0	1	0	1	0	0	0	0	0	0	0	0	0	0	0
1	1	2019	2	0	0	0	3	0	1	0	-100	0	0	0	0	0	0	10	0	-1	1	0	1	0	0	0	0	0	0	0	0	0	0	0
1	1	2019	2	0	0	0	3	0	0	0	0	0	0	0	0	0	0	11	0	0	1	0	1	0	0	0	0	0	0	0	0	0	0	0
1	1	2019	2	0	0	0	2	0	0	0	0	0	0	0	0	0	0	14	0	-1	1	0	1	0	0	0	0	0	0	0	0	0	0	0
1	1	2019	2	0	0	0	3	0	0	0	0	0	0	0	0	0	0	11	0	-1	1	0	1	0	0	0	0	0	0	0	0	0	0	0
1	1	2021	2	0	0	0	1	0	0	0	0	0	0	0	0	0	0	14	6	0	1	0	1	0	0	0	0	0	0	0	0	1	0	0
1	1	2019	2	0	0	0	2	0	0	0	0	0	0	0	0	0	0	8	3	0	1	0	1	0	0	0	0	0	0	0	0	0	0	0
1	1	2020	2	0	0	0	2	0	0	0	0	0	1	0	1	0	0	9	4	0	1	0	1	0	0	0	0	0	0	0	0	0	0	0
1	1	2020	2	0	0	0	3	0	0	0	0	0	0	0	0	0	0	16	0	0	1	0	1	0	0	0	0	0	0	0	0	1	0	0
1	1	2019	2	0	0	0	3	0	0	0	0	0	0	0	0	0	0	11	0	0	1	0	1	0	0	0	0	0	0	0	0	0	0	0
1	1	2021	2	0	0	0	2	0	0	0	0	0	0	0	0	0	0	6	1	0	1	0	1	0	0	0	0	0	0	0	0	0	0	0
1	1	2021	2	0	0	0	2	2	0	0	0	0	0	0	0	0	0	10	1	0	1	0	1	0	0	0	0	0	0	0	0	0	0	0
1	1	2021	2	0	0	0	2	1	0	0	0	0	0	0	0	1	1	15	3	-1	1	0	1	0	0	0	0	0	0	0	0	0	0	0
1	1	2020	2	0	0	0	2	0	0	0	0	0	0	0	0	0	0	10	0	0	1	0	1	0	0	0	0	0	0	0	0	0	0	0
1	1	2021	2	0	0	0	2	0	0	0	0	0	0	0	0	0	0	12	1	-1	1	0	1	0	0	0	0	0	0	0	0	1	0	0
1	1	2019	2	0	0	0	2	0	0	0	1	0	0	0	0	0	0	7	2	-1	1	0	1	0	0	0	0	0	0	0	0	0	0	0
1	0	2020	2	0	0	0	3	0	0	0	0	0	0	0	0	0	0	11	2	-1	1	0	1	0	0	0	0	0	0	0	0	0	0	0
1	1	2019	2	0	0	0	2	2	0	0	0	0	0	0	0	0	1	10	1	-1	1	0	1	0	0	0	0	0	0	0	0	0	0	0
1	1	2019	2	0	0	0	2	3	1	0	0	0	0	0	0	0	0	11	0	0	1	0	1	0	0	0	0	0	0	0	0	0	0	0
1	1	2020	2	0	0	0	3	0	0	0	0	0	0	0	0	0	0	13	1	0	1	0	1	0	0	0	0	0	0	0	0	0	0	0
1	1	2020	2	0	0	0	2	0	0	0	0	0	0	0	0	0	0	9	0	-1	1	0	1	0	0	0	0	0	0	0	0	0	0	0
1	1	2021	2	0	0	0	3	1	0	0	0	0	0	0	0	0	0	14	0	-1	1	0	1	0	0	0	0	0	0	0	0	0	0	0
1	1	2021	2	0	0	0	2	0	0	0	0	0	0	0	0	0	0	10	6	0	1	0	1	0	0	0	0	0	0	0	0	0	0	0
1	1	2019	2	0	0	0	2	1	0	0	0	0	0	0	0	0	1	13	1	-1	1	0	1	0	0	0	0	0	0	0	0	0	0	0
1	1	2020	2	1	0	0	2	0	0	0	0	0	0	0	0	0	0	13	1	0	1	0	1	0	0	0	0	0	0	0	0	0	0	1
1	1	2019	2	0	0	0	2	0	0	0	0	0	0	0	0	0	0	14	0	-1	1	0	1	0	0	0	0	0	0	0	0	0	0	0
1	1	2020	2	0	0	0	2	1	0	0	-100	0	0	0	0	0	0	8	4	-1	1	0	1	0	0	0	0	0	0	0	0	0	0	0
1	1	2020	2	0	0	0	2	0	0	0	1	0	0	0	0	0	0	10	0	0	1	0	1	0	0	0	0	0	0	0	0	0	0	0
1	1	2019	2	0	0	0	3	0	0	0	0	0	0	0	0	0	0	17	0	-1	1	0	1	0	0	0	0	0	0	0	0	0	0	0
1	1	2020	2	0	0	0	3	0	0	0	0	0	0	0	0	0	0	13	5	0	1	0	1	0	0	0	0	0	0	0	0	0	0	0
1	1	2021	2	0	0	0	2	0	0	0	0	0	0	0	0	0	0	12	1	-1	1	0	1	0	0	0	0	0	0	0	0	0	0	0
1	1	2018	2	0	0	0	3	0	0	0	0	0	0	0	0	0	0	14	0	-1	1	0	1	0	0	0	0	0	0	0	0	0	0	0
1	1	2019	2	0	0	0	2	0	0	0	-100	0	0	0	0	0	1	11	10	1	1	0	1	0	0	0	0	0	0	0	0	0	0	0
1	1	2018	2	1	0	0	3	2	0	0	0	0	0	0	0	0	0	7	6	1	1	0	1	0	0	0	0	0	0	0	0	0	0	1
1	1	2020	2	0	0	0	2	0	0	0	-100	0	0	0	0	0	0	7	0	0	1	0	1	0	0	0	0	0	1	0	0	0	0	0
1	1	2021	2	1	0	0	2	0	1	0	-100	0	0	0	0	0	0	12	2	1	1	0	1	0	0	0	0	0	0	0	0	0	0	0
1	1	2021	2	0	0	0	2	0	0	0	0	0	0	0	0	0	0	12	2	0	1	0	1	0	0	0	0	0	0	0	0	1	0	0
1	1	2019	2	0	0	0	3	2	0	0	0	0	0	0	0	0	0	14	0	-1	1	0	1	0	0	0	0	0	0	0	0	0	0	0
1	1	2018	2	0	0	0	2	1	0	0	0	0	0	0	0	0	1	11	4	-1	1	0	1	0	0	0	0	0	0	0	0	0	0	0
1	1	2020	2	0	0	0	3	1	0	0	0	0	0	0	0	0	0	13	3	-1	1	0	1	0	0	0	0	0	0	0	0	0	0	0
0	1	2019	2	0	0	0	3	0	0	0	-100	0	0	0	0	0	0	1	0	-1	1	0	1	0	0	0	0	0	0	0	0	0	0	0
1	1	2019	2	0	0	0	3	2	0	0	1	0	0	0	0	0	0	12	2	-1	1	0	1	0	0	0	0	0	0	0	0	0	0	0
1	1	2019	2	0	0	0	2	0	0	0	0	0	0	0	0	0	0	12	2	0	1	0	1	0	0	0	0	0	0	0	0	1	0	0
1	1	2021	2	0	0	0	2	0	0	0	0	0	0	0	0	0	0	8	2	0	1	0	1	0	0	0	0	0	0	0	0	0	0	0
1	1	2021	2	0	0	0	2	1	0	0	0	0	0	0	0	0	0	13	4	-1	1	0	1	0	0	0	0	0	1	0	0	0	0	0
1	1	2020	2	0	0	0	2	0	0	0	-100	0	0	0	0	0	0	12	1	-1	1	0	1	0	0	0	0	0	0	0	0	0	0	0
1	1	2019	2	1	0	0	2	0	0	1	1	0	0	0	0	0	0	13	3	1	1	0	1	0	0	0	0	0	0	0	0	0	0	1
1	1	2020	2	0	0	0	2	0	0	0	-100	0	1	0	1	0	1	16	4	-1	1	0	1	0	0	0	0	0	0	0	0	0	0	0
1	1	2018	2	0	0	0	2	0	0	0	0	0	0	0	0	0	0	12	0	0	1	0	1	0	0	0	0	0	0	0	0	0	0	0
1	1	2019	2	0	0	0	2	1	0	0	0	0	0	0	0	0	0	12	1	0	1	0	1	0	0	0	0	0	0	0	0	0	0	0
1	1	2021	2	0	0	0	2	0	0	0	0	0	0	0	0	0	1	19	1	0	1	0	1	0	0	0	0	0	0	0	0	0	0	0
1	1	2021	2	0	0	0	2	2	0	0	0	0	0	0	0	0	1	14	1	-1	1	0	1	0	0	0	0	0	0	0	0	0	0	0
1	1	2018	2	0	0	0	2	1	0	0	0	0	0	0	0	0	0	10	1	-1	1	0	1	0	0	0	0	0	0	0	0	0	0	0
1	1	2019	2	0	0	0	2	0	0	0	0	0	0	0	0	0	0	13	1	-1	1	0	1	0	0	0	0	0	0	0	0	0	0	0
1	1	2021	2	0	0	0	2	0	0	0	0	0	0	0	0	0	0	14	2	-1	1	0	1	0	0	0	0	0	0	0	0	0	0	0
1	1	2020	2	0	0	0	2	3	1	0	0	0	1	0	1	0	1	14	2	1	1	0	1	0	0	0	0	0	0	0	0	0	0	0
1	1	2020	2	0	0	0	2	0	0	0	0	0	0	0	0	0	0	6	2	0	1	0	1	0	0	0	0	0	0	0	0	0	0	0
1	1	2021	2	0	0	0	2	1	0	0	0	0	1	0	1	0	0	8	5	1	1	0	1	0	0	0	0	0	0	0	0	0	0	0
1	1	2020	2	0	0	0	2	1	0	0	0	0	0	0	0	0	0	10	0	-1	1	0	1	0	0	0	0	0	0	0	0	0	0	0
1	1	2019	2	0	0	0	2	0	0	0	0	0	0	0	0	0	0	9	0	-1	1	0	1	0	0	0	0	0	0	0	0	0	0	0
1	1	2021	2	0	0	0	2	0	0	0	-100	0	0	0	0	0	0	0	2	0	1	0	1	0	0	0	0	0	0	0	0	1	0	0
1	1	2021	2	0	0	0	1	1	0	0	-100	0	1	0	1	0	0	0	7	0	1	0	1	0	0	0	0	0	0	0	0	1	0	0
1	1	2020	2	0	0	0	2	0	0	0	0	0	0	0	0	0	0	11	0	0	1	0	1	0	0	0	0	0	0	0	0	0	0	0
1	1	2020	2	0	0	0	2	0	0	0	0	0	0	0	0	0	0	9	1	0	1	0	1	0	0	0	0	0	1	0	0	0	0	0
1	1	2021	2	0	0	0	2	1	0	0	0	0	0	0	0	0	0	16	1	-1	1	0	1	0	0	0	0	0	0	0	0	0	0	0
1	1	2019	2	0	0	0	3	0	0	0	-100	0	0	0	0	0	0	-100	-100	-1	1	0	1	0	0	0	0	0	0	0	0	1	0	0
1	1	2018	2	0	0	0	2	1	0	0	0	0	0	0	0	0	0	8	7	0	1	0	1	0	0	0	0	0	0	0	0	0	0	0
1	1	2019	2	0	0	0	2	0	0	0	-100	0	0	0	0	0	0	8	0	0	1	0	1	0	0	0	0	0	0	0	0	0	0	0
1	1	2020	2	0	0	0	3	2	0	0	0	0	0	0	0	0	0	13	0	0	1	0	1	0	0	0	0	0	0	0	0	0	0	0
1	1	2021	2	0	0	0	3	2	0	0	0	0	0	0	0	0	0	9	0	-1	1	0	1	0	0	0	0	0	0	0	0	1	0	0
1	1	2021	2	0	0	0	1	0	0	0	1	0	0	0	0	0	0	12	0	0	1	0	1	0	0	0	0	0	0	0	0	0	0	0
1	1	2021	2	0	0	0	2	2	0	1	0	0	0	0	0	0	0	13	0	-1	1	0	1	0	0	0	0	0	0	0	0	1	0	0
1	1	2020	2	0	0	0	2	0	0	0	0	0	0	0	0	0	0	9	4	0	1	0	1	0	0	0	0	0	0	0	0	0	0	0
1	1	2020	2	0	0	0	2	0	0	0	0	0	0	0	0	0	0	11	0	0	1	0	1	0	0	0	0	0	0	0	0	0	0	0
1	1	2020	2	0	0	0	2	0	0	0	0	0	0	0	0	0	0	10	0	-1	1	0	1	0	0	0	0	0	0	0	0	0	0	0
1	1	2021	2	0	0	0	2	1	0	0	0	0	0	0	0	0	1	11	3	1	1	0	1	0	0	0	0	0	0	0	0	1	0	0
1	1	2019	2	0	0	0	3	0	0	0	1	0	0	0	0	0	0	15	4	1	1	0	1	0	0	0	0	0	1	0	0	0	0	0
1	1	2020	2	0	0	0	3	0	0	0	0	0	0	0	0	0	0	10	0	0	1	0	1	0	0	0	0	0	1	0	0	0	0	0
1	1	2019	2	0	0	0	3	0	0	0	0	0	0	0	0	0	0	5	2	0	1	0	1	0	0	0	0	0	0	0	0	0	0	0
1	1	2020	2	0	0	0	2	1	0	0	0	0	0	0	0	0	0	11	2	1	1	0	1	0	0	0	0	0	0	0	0	0	0	0
1	1	2021	2	1	0	0	2	0	0	0	0	0	0	0	0	0	0	11	0	1	1	0	1	0	0	0	0	0	0	0	0	0	0	0
1	1	2021	2	0	0	0	2	2	0	0	0	0	0	0	0	0	0	13	0	-1	1	0	1	0	0	0	0	0	0	0	0	0	0	0
1	1	2021	2	0	0	0	3	0	0	0	0	0	0	0	0	0	0	11	5	1	1	0	1	0	0	0	0	0	0	0	0	0	0	0
1	1	2021	2	0	0	0	2	1	0	0	0	0	0	0	0	0	0	20	0	0	1	0	1	0	0	0	0	0	0	0	0	0	0	0
1	1	2021	2	0	0	0	2	1	0	0	0	0	0	0	0	0	0	-100	-100	-1	1	0	1	0	0	0	0	0	0	0	0	0	0	0
1	1	2021	2	0	0	0	3	0	0	0	-100	0	0	0	0	0	0	6	9	0	1	0	1	0	0	0	0	0	0	1	0	1	0	0
1	1	2019	2	0	0	0	3	0	0	0	0	0	0	0	0	0	0	11	0	0	1	0	1	0	0	0	0	0	0	0	0	0	0	0
1	1	2021	2	0	0	0	1	3	0	0	-100	0	0	0	0	0	0	2	4	0	1	0	1	0	0	0	0	0	0	0	0	1	0	0
1	1	2019	2	0	0	0	2	1	0	1	-100	0	0	0	0	0	1	9	1	-1	1	0	1	0	0	0	0	0	0	0	0	0	0	0
1	1	2020	2	1	0	0	2	0	0	0	0	0	0	0	0	0	0	9	2	-1	1	0	1	0	0	0	0	0	1	0	0	0	0	1
1	1	2018	2	0	0	0	1	1	0	0	1	0	0	0	0	0	0	13	4	0	1	0	1	0	0	0	0	0	0	0	0	1	0	0
1	1	2019	2	0	0	0	2	1	0	0	-100	0	0	0	0	0	1	9	3	0	1	0	1	0	0	0	0	0	0	0	0	0	0	0
1	1	2020	2	1	0	0	3	0	0	0	-100	0	0	0	0	0	0	6	7	0	1	0	1	0	0	0	0	0	0	0	0	0	0	1
[truncated: 24,242 more rows]
